# Supplementary material for: Long non-coding RNA profiling links subgroup classification of endometrioid endometrial carcinomas with trithorax and polycomb complex aberrations
Source: Oncotarget. 2015 Sep 26;6(37):39865–76. doi: 10.18632/oncotarget.5399 (PMC4741866; doi:10.18632/oncotarget.5399)
Supplement: Supplementary file 2 [file oncotarget-06-39865-s002.xlsx]

## Sheet: S1
lncRNA name	Associated genes using GREAT version 2.0.2	genetype	max.r	pvalue	adjusted.pvalue
RP13-820C6.2	DDX51 (+65204), EP400 (+129211)	antisense	-0.578864	1.36143e-28	7.07155e-28
RP1-130H16.16	SF3A1 (-19483), RNF215 (+10906)	processed_transcript	-0.575911	2.96305e-28	1.53661e-27
RP11-219F10.1	GHITM (-227141)	lincRNA	-0.508567	2.11654e-21	1.09586e-20
RP1-50O24.6	GPN2 (+13189), SFN (+14047)	antisense	-0.463001	1.47513e-17	7.62541e-17
RP11-977G19.5	SMARCC2 (+13246), MYL6 (+18060)	sense_overlapping	-0.446553	2.63709e-16	1.34813e-15
RP1-288H2.2	C12orf44 (+28417), KRT80 (+93609)	processed_transcript	-0.418366	2.60436e-14	1.20224e-13
RP11-620J15.3	CTDSP2 (-86887), XRCC6BP1 (-7811)	processed_transcript	-0.392322	1.25829e-12	5.20029e-12
CTC-444N24.8	ZNF460 (-18439), ZNF805 (+21361)	lincRNA	-0.391111	1.49477e-12	6.14621e-12
RP11-96D1.5	ESRP2 (+19197), NFATC3 (+131670)	antisense	-0.366787	4.10473e-11	1.50429e-10
SH3BP5-AS1	CAPN7 (+53112), SH3BP5 (+73259)	lincRNA	-0.316874	1.61993e-08	4.82254e-08
AC079354.5	SUMO1 (+59574), FZD7 (+144438)	antisense	-0.298135	1.17268e-07	3.27136e-07
ZNFX1-AS1	ZNFX1 (-5500), KCNB1 (+198927)	antisense	-0.296262	1.41842e-07	3.90972e-07
CTD-2012K14.6	CTCF (-12931), FAM65A (+19839)	lincRNA	-0.289863	2.69002e-07	7.27227e-07
AC068491.1	BCL2L11 (+230524), ANAPC1 (+532726)	processed_transcript	-0.272722	1.38396e-06	3.50705e-06
RP11-498D10.6	IST1 (+35062), PKD1L3 (+69369)	antisense	-0.272497	1.41308e-06	3.56832e-06
AGBL5-IT1	AGBL5 (+9803), OST4 (+10273)	sense_intronic	-0.272209	1.4511e-06	3.65713e-06
RP11-305N23.1	THY1 (-30685), PVRL1 (+274504)	antisense	-0.27187	1.49713e-06	3.76434e-06
DICER1-AS1	DICER1 (-27037), CLMN (+151123)	lincRNA	-0.259414	4.58139e-06	1.0893e-05
CTB-51J22.1	LIMK1 (-22847), ELN (+32833)	antisense	-0.258283	5.0568e-06	1.19794e-05
RP11-1277A3.1	LOC728554 (-259758), B4GALT7 (+15385)	antisense	-0.251824	8.81195e-06	2.03828e-05
CTC-524C5.2	NUP88 (-9268), C1QBP (+10144)	antisense	-0.244193	1.66636e-05	3.73949e-05
RP11-166O4.5	TYW1 (+341170)	lincRNA	-0.236626	3.07199e-05	6.69876e-05
RP5-1033H22.2	BCAR3 (+82942), FNBP1L (+150755)	antisense	-0.228598	5.75326e-05	0.000122243
RP11-16E12.1	KLF13 (-106648), TRPM1 (-58959)	processed_transcript	-0.22651	6.74827e-05	0.000142356
RP11-161H23.9	TROAP (-14585), PRPH (+13477)	antisense	-0.219792	0.000111654	0.000230429
RP11-192H23.8	SPAG5 (-3017)	sense_intronic	-0.218026	0.000127128	0.000261031
LINC00174	KCTD7 (-240190), TPST1 (+183419)	lincRNA	-0.216739	0.000139651	0.000285478
RP11-1112J20.2	KCNH5 (-80386), RHOJ (-78761)	lincRNA	-0.214849	0.000160164	0.000325763
RP11-723O4.9	ACAD9 (-19369), RAB7A (+133985)	lincRNA	-0.213196	0.000180371	0.000363875
RP11-110I1.12	RPS25 (+21933), FOXR1 (+24707)	lincRNA	-0.212799	0.000185567	0.000372978
RNU4ATAC	TFCP2L1 (-245742), CLASP1 (+118532)	antisense	-0.212535	0.000189097	0.000379837
RP3-508I15.14	SUN2 (+11997), GTPBP1 (+38220)	antisense	-0.211886	0.000198058	0.000397344
RP11-141O15.1	POLR3E (-9697), EEF2K (+81452)	antisense	-0.211305	0.000206406	0.000413067
RP11-253M7.1	KIF23 (-8322), PAQR5 (+107011)	processed_transcript	-0.209487	0.000234723	0.000468463
RP1-159A19.4	WASF2 (-38016), AHDC1 (+75449)	antisense	-0.207522	0.000269377	0.00053446
RP11-396C23.2	H3F3B (+25879), ACBD3 (+98136)	lincRNA	-0.206037	0.000298671	0.000590048
RP11-950C14.3	EIF2B2 (+3691), MLH3 (+44932)	antisense	-0.205917	0.000301166	0.000594614
MYLK-AS1	PTPLB (-29978), MYLK (+269247)	lincRNA	-0.201235	0.000414965	0.000805536
SLC25A5-AS1	SLC25A5 (-834)	lincRNA	-0.197157	0.000545453	0.00104691
RP11-190J1.3	FBXW4 (-11540), FGF8 (+69476)	lincRNA	-0.188623	0.000950032	0.00177603
MALAT1	SCYL1 (-22962), FRMD8 (+115545)	lincRNA	-0.183941	0.00127549	0.00232796
RP11-200A1.1	RYK (-66629), AMOTL2 (+57191)	lincRNA	-0.18299	0.00135295	0.00246102
RP5-1085F17.3	MAPRE1 (+38003), SUN5 (+146537)	lincRNA	-0.181733	0.00146211	0.00264768
RP11-132A1.4	FIS1 (-64575), RABL5 (+12147)	antisense	-0.181506	0.00148257	0.00268323
RP11-727F15.9	STX5 (-1047)	antisense	-0.180924	0.0015365	0.00277308
CTD-2574D22.4	KCTD13 (+5454), ASPHD1 (+19944)	sense_intronic	-0.177672	0.00187189	0.00332278
C6ORF3	REV3L (-117856), TRAF3IP2 (+5186)	antisense	-0.171118	0.0027592	0.00481335
SCARNA10	GAPDH (-24093), NCAPD2 (+16266)	sense_intronic	-0.170923	0.00279065	0.00485774
AC016700.5	PCBP1 (+37223), TIA1 (+123971)	lincRNA	-0.170189	0.00291212	0.00505287
RP11-752G15.3	CPEB1 (-22318), AP3B2 (+39589)	antisense	-0.168596	0.00319224	0.00547726
RP11-762I7.4	ORMDL2 (-55933), GDF11 (+18809)	sense_intronic	-0.167623	0.00337501	0.00578164
RP11-488C13.5	VASH1 (+22340), IRF2BPL (+244459)	lincRNA	-0.166302	0.00363849	0.00620673
AC139100.3	PARD6G (+54178), ADNP2 (+84304)	antisense	-0.165862	0.00373039	0.00635679
RP11-195F19.9	CCL27 (-10789), CCL19 (+17796)	antisense	-0.16585	0.00373289	0.0063577
RP11-529H20.6	TRIP11 (-7651), ATXN3 (+58911)	processed_transcript	-0.16442	0.00404628	0.00684876
RP5-1057J7.6	HTR1D (-89301), HNRNPR (+60330)	lincRNA	-0.163819	0.00418487	0.00706428
RP5-864K19.4	GJA9 (-13600), RHBDL2 (+52086)	antisense	-0.163555	0.00424704	0.00715803
RP11-445L6.3	PAPPA (-900398), DEC1 (+111576)	lincRNA	-0.162718	0.00444975	0.0074802
LINC00338	SEC14L1 (-50072), MGAT5B (+222135)	processed_transcript	-0.160548	0.0050171	0.00834292
AC005154.6	GGCT (-50718), GARS (-39006)	processed_transcript	-0.160469	0.00503879	0.00837468
TAPT1-AS1	BC010030 (+46738), LDB2 (+625400)	processed_transcript	-0.156324	0.00631067	0.0103347
CTD-2288F12.1	TMC7 (-51981), SMG1 (-5549)	antisense	-0.156135	0.00637505	0.0104295
CTD-2196E14.6	EARS2 (-11757), NDUFAB1 (+27186)	sense_intronic	-0.153491	0.00733846	0.0118974
RP11-448G15.3	SLC2A9 (-49064), WDR1 (+46395)	sense_overlapping	-0.153234	0.00743853	0.0120355
RP4-564F22.2	RALGAPB (-44871), LBP (+81730)	lincRNA	-0.153098	0.00749213	0.0121162
CTD-2325P2.4	ZFP36L1 (+168438), RAD51B (+808026)	antisense	-0.151626	0.00809408	0.0130116
RP11-431I8.1	C3orf80 (+1632), IFT80 (+172265)	processed_transcript	-0.150106	0.0087603	0.0140199
RP4-666F24.3	TSPAN2 (-11665), NGF (+237071)	lincRNA	-0.149977	0.00881902	0.0141069
USP30-AS1	USP30 (+576)	antisense	-0.149843	0.00888026	0.0141909
CTA-221G9.11	TMEM211 (-168219), CRYBB3 (-92292)	antisense	-0.149656	0.00896653	0.0143199
ZDHHC20-IT1	SKA3 (-200823), ZDHHC20 (+81944)	sense_intronic	-0.148146	0.00969091	0.0154102
RP5-947P14.1	PRMT6 (-977772)	lincRNA	-0.147033	0.0102579	0.0162401
RP11-65J21.3	MKL2 (+242981), PARN (+315951)	lincRNA	-0.146089	0.0107617	0.0169711
RP11-46F15.2	TPRG1L (-1026)	antisense	-0.145627	0.0110155	0.0173549
LINC00284	SERP2 (-404255), ENOX1 (-340110)	lincRNA	-0.144193	0.0118391	0.0185706
RP11-268F1.3	MEP1A (-33630), PLA2G7 (-24034)	lincRNA	-0.144023	0.0119407	0.0187118
RP4-717I23.3	TMED5 (-123416), DR1 (-41816)	processed_transcript	-0.143071	0.0125211	0.0195835
RP11-610P16.1	PRSS48 (+131020), PET112 (+352830)	lincRNA	-0.13669	0.0170953	0.0260919
CTC-444N24.6	ZNF460 (-6708), ZNF805 (+33092)	antisense	-0.132165	0.0211667	0.0319623
AC013264.2	PGAP1 (-271902), ANKRD44 (+112165)	antisense	-0.130184	0.0231981	0.0348187
RP11-105N13.4	PLEKHM1 (-228445), CRHR1 (-65055)	processed_transcript	-0.129859	0.0235475	0.035294
RP11-124N19.3	SGCG (-259325)	lincRNA	-0.125176	0.0291004	0.0430585
CTD-2358C21.4	ZNF720 (-2697)	antisense	-0.12252	0.0327235	0.0479371
AC096579.13	RPIA (+144353)	lincRNA	-0.122094	0.0333389	0.0487064
CTD-2286N8.2	NFATC1 (-282763), ATP9B (+48166)	sense_intronic	-0.119014	0.0380882	0.0552954
LINC00621	SGCG (-275409)	lincRNA	-0.118239	0.0393688	0.0570011
RP11-395B7.7	SERPINE1 (-31091), TRIM56 (+10502)	sense_overlapping	-0.117897	0.0399454	0.0577326
RP11-126H7.3	DLG5 (-2008)	antisense	-0.117222	0.0411053	0.0592682
CTC-429P9.1	MED26 (-9138), C19orf42 (+22815)	antisense	-0.117141	0.0412465	0.0594272
RP11-178G16.4	AP3M1 (+30509), VCL (+122445)	lincRNA	-0.115445	0.0442944	0.0634514
AP001462.6	SF1 (-713)	lincRNA	-0.114947	0.045226	0.0646713
RP11-386G11.10	TUBA1B (-6304), TUBA1A (+51253)	antisense	-0.114773	0.0455542	0.0650545
RP11-529E10.6	LRPAP1 (+28470), DOK7 (+40721)	sense_overlapping	-0.114466	0.0461384	0.0658017
RP11-1029J19.4	PPP2R5C (-131041), DIO3 (+69406)	lincRNA	-0.113657	0.0477115	0.0678774
RP11-107F6.3	MAPKBP1 (-2602)	processed_transcript	-0.113591	0.0478411	0.0680201
CTC-273B12.6	CYTH2 (-2535)	lincRNA	-0.11345	0.0481195	0.0683259
RP11-867G2.2	FUT4 (-21499), ANKRD49 (+28365)	lincRNA	-0.111672	0.051758	0.0730435
LINC00341	CLMN (-88771), C14orf49 (+67157)	lincRNA	-0.110006	0.0553723	0.0776364
LINC00657	EPB41L1 (-106449), SCAND1 (-93665)	lincRNA	-0.109615	0.0562501	0.0788329
RP11-395I6.3	LOC344967 (-110054), RHOH (-29654)	sense_overlapping	-0.107304	0.0616784	0.0858458
CTD-2319I12.1	HEATR6 (-8794), AP1S2 (+15194)	processed_transcript	-0.105883	0.0652251	0.0900899
RP11-776H12.1	C1orf87 (-516600), NFIA (-491492)	lincRNA	-0.103424	0.0717567	0.0984753
RP11-103G8.2	SIAH2 (+51621), SELT (+108576)	antisense	-0.1021	0.0754891	0.103029
RP11-452L6.7	C16orf58 (-474)	antisense	-0.100761	0.0794194	0.107893
RP11-755F10.3	RAB1B (-7885), KLC2 (+2997)	antisense	-0.100678	0.0796711	0.108103
RP5-994D16.3	YBX1 (-2201)	lincRNA	-0.100677	0.0796742	0.108103
RP11-125K10.5	JAK2 (-134909), RCL1 (+57502)	processed_transcript	-0.10026	0.0809327	0.109673
HM13-IT1	ID1 (-41662), HM13 (+49183)	sense_intronic	-0.0989985	0.0848483	0.114308
RP11-674N23.1	NDUFV2 (-400892), RAB12 (+92293)	antisense	-0.0973522	0.0901841	0.120793
RP11-380M21.4	SKOR2 (-631186), SMAD2 (+50775)	sense_intronic	-0.0970827	0.0910826	0.121845
RP11-196G11.4	KAT8 (+748)	sense_intronic	-0.0967068	0.0923476	0.123384
AC010987.5	ETAA1 (+227530), C1D (+438187)	lincRNA	-0.0941328	0.101393	0.13425
LINC00237	RALGAPA2 (-384356), PLK1S1 (-29002)	lincRNA	-0.0940625	0.101649	0.134535
RP11-785H5.2	TAS2R30 (-34477), TAS2R42 (+18223)	sense_intronic	-0.093946	0.102075	0.134988
AC034243.1	CTNNA1 (-4547)	antisense	-0.093228	0.104734	0.138165
RP11-248C1.2	KIF20B (+133575)	lincRNA	-0.0909805	0.11341	0.148341
NEAT1	SCYL1 (-90920), FRMD8 (+47587)	lincRNA	-0.0902433	0.116376	0.151852
CTD-3001H11.1	EHD2 (-92297), GLTSCR1 (+12851)	antisense	-0.0869245	0.130483	0.168695
AC096579.7	RPIA (+157000)	lincRNA	-0.0866146	0.131865	0.170277
AC074183.4	SEMA3A (-744896), SEMA3D (+182134)	lincRNA	-0.0859996	0.13464	0.173446
RP11-96H19.1	SLC38A2 (-47111), SLC38A4 (+406024)	processed_transcript	-0.084375	0.14219	0.182012
RP11-848P1.5	NF1 (-1809)	antisense	-0.0828556	0.149538	0.190065
CTA-714B7.5	HMGXB4 (-82012), ISX (+109303)	processed_transcript	-0.082299	0.152302	0.193425
CTC-429P9.5	MED26 (-12113), C19orf42 (+19840)	sense_intronic	-0.0808659	0.159593	0.201973
RP11-453E17.1	TMPRSS11D (-7118), TMPRSS11A (+72398)	lincRNA	-0.0805701	0.16113	0.203838
RP11-732A19.8	RRP8 (-381), ILK (+297)	antisense	-0.0803595	0.162232	0.205025
AC068196.1	ITGA4 (-365883), UBE2E3 (+110624)	lincRNA	-0.0800098	0.164073	0.207156
RP11-329L6.1	ERN1 (-16081), TEX2 (+117070)	lincRNA	-0.0786763	0.171237	0.215277
RP11-456H18.2	HIVEP1 (-4228)	processed_transcript	-0.0786013	0.171647	0.215709
RP11-398F12.1	PPARA (-108060), WNT7B (-65431)	lincRNA	-0.078587	0.171726	0.215724
RP11-326K13.4	TRAPPC8 (-237)	antisense	-0.0784024	0.172737	0.216693
TIPARP-AS1	TIPARP (-3544)	antisense	-0.0771923	0.179481	0.224421
CTD-2574D22.5	CDIPT (-2564)	antisense	-0.075781	0.187591	0.233424
RP11-66H6.3	SOCS1 (+187383), CIITA (+191601)	antisense	-0.0731868	0.203194	0.250585
RP11-178A10.1	ZNF33B (+153105)	lincRNA	-0.0717296	0.21236	0.261093
MIR181A2HG	NR5A1 (-171129), NR6A1 (+92748)	antisense	-0.0693791	0.227765	0.278026
CTD-2554C21.3	SIPA1L3 (-76374), ZNF573 (-51264)	lincRNA	-0.06846	0.233999	0.28467
RP11-1376P16.2	SLC16A3 (-74284), FASN (-55892)	antisense	-0.0674549	0.240954	0.292032
AC007292.7	STAP2 (-2590), MPND (-1993)	antisense	-0.0643619	0.263257	0.316456
RP11-64K12.2	DISP2 (-32268), PLCB2 (-17992)	antisense	-0.0638121	0.267366	0.321038
RP3-339A18.6	SMC1A (-10206), HSD17B10 (+1499)	antisense	-0.0635866	0.269063	0.322956
RP3-322G13.5	GZF1 (-7008), NXT1 (+6619)	antisense	-0.0625165	0.27722	0.33213
RP3-410C9.1	ZNF337 (-522390)	lincRNA	-0.0612001	0.287482	0.343281
RP11-378A13.1	GPBAR1 (-4674)	sense_overlapping	-0.0604194	0.293687	0.349401
RP11-669E14.6	STH (+36291), KIAA1267 (+157365)	antisense	-0.0587643	0.307135	0.363263
RP5-827C21.2	C1orf31 (-12266), SLC35F3 (+456484)	antisense	-0.0577865	0.315267	0.37193
RP11-166P13.3	AKAP1 (-3531)	lincRNA	-0.0572909	0.319443	0.376444
CTB-52I2.5	IL12RB1 (+65514), KCNN1 (+70117)	antisense	-0.0563903	0.327122	0.385073
AL022344.4	BMS1 (-99546), ZNF33B (-44416)	lincRNA	-0.055475	0.335048	0.393116
RP11-708J19.1	PTPN23 (-957)	antisense	-0.0541777	0.34649	0.405072
RP11-181G12.5	SKI (-16323), PRKCZ (+161902)	processed_transcript	-0.0536864	0.350886	0.409325
RP11-88G17.2	NCS1 (-41165), GPR107 (+77707)	processed_transcript	-0.0532708	0.354633	0.413398
RP11-325F22.4	MLL5 (-317)	antisense	-0.0528093	0.358824	0.417423
RP11-152P23.2	CARHSP1 (+20819), PMM2 (+50374)	antisense	-0.0524489	0.362117	0.421061
RP11-513I15.6	C6orf1 (-34096), RPS10-NUDT3 (+142902)	lincRNA	-0.0508861	0.376617	0.435417
AC062029.1	EIF2AK3 (-2103)	lincRNA	-0.0503178	0.381977	0.440512
RP4-584D14.7	RARRES2 (-515)	sense_overlapping	-0.0493639	0.391076	0.449564
RP11-45P15.4	EIF5 (-2136)	antisense	-0.0493024	0.391668	0.450084
CTD-2524L6.2	NR2E3 (+7301), MYO9A (+300227)	3prime_overlapping_ncrna	-0.0479626	0.40468	0.462737
PART1	PDE4D (-623891), DEPDC1B (+182481)	lincRNA	-0.0471245	0.41295	0.471361
AC016831.7	MKLN1 (-436652), KLF14 (-157055)	lincRNA	-0.0468409	0.41577	0.474245
AC026806.2	CATSPERG (-3948)	lincRNA	-0.0461811	0.422376	0.480087
CTB-89H12.4	IL17B (-119753), CSNK1A1 (+52416)	processed_transcript	-0.0461013	0.423179	0.480736
CTD-2574D22.2	KCTD13 (-1660)	antisense	-0.0460801	0.423393	0.480736
RPPH1	PARP2 (-248)	antisense	-0.0444949	0.439533	0.496132
AC079305.10	NFE2L2 (+194)	antisense	-0.0443856	0.440658	0.496975
RP11-385J1.2	KCNMB2 (+157019), ZMAT3 (+378413)	lincRNA	-0.0431469	0.453531	0.509592
CTD-2147F2.1	ARRDC4 (-596716)	lincRNA	-0.0398049	0.48929	0.545981
RP11-771K4.1	OVOS2 (-160237), DENND5B (+224627)	lincRNA	-0.0379091	0.510228	0.566027
RP11-535M15.1	C9orf21 (-48771), ZNF510 (+73958)	lincRNA	-0.0376753	0.512843	0.568537
RP5-968P14.2	ARID1A (-2900)	antisense	-0.0369822	0.520633	0.575989
RP11-713P17.5	IGSF9B (-70567), JAM3 (-41373)	lincRNA	-0.0365911	0.525055	0.57989
AC009404.2	INSIG2 (-250677), DDX18 (+23118)	lincRNA	-0.0345451	0.548498	0.601471
CTD-2339L15.1	RAD51 (-4214)	lincRNA	-0.0329968	0.566574	0.618358
RP11-313F23.4	ALG10 (+182664)	lincRNA	-0.0320018	0.578338	0.629923
CITF22-92A6.1	PPARA (-136067), WNT7B (-37424)	processed_transcript	-0.0314082	0.58541	0.636554
RP11-302L19.1	DLL1 (+121701), C6orf70 (+326275)	antisense	-0.0306753	0.594197	0.645025
RP11-371I1.2	ZP4 (-592281)	lincRNA	-0.027276	0.635712	0.683898
RP11-156E6.1	KLHL10 (+12191), KLHL11 (+15395)	sense_overlapping	-0.0266471	0.643524	0.69105
MRVI1-AS1	LYVE1 (-1784)	antisense	-0.0255058	0.657802	0.70322
WI2-1959D15.1	QSOX2 (-4750)	lincRNA	-0.0238783	0.678378	0.721167
RP11-337A23.6	PLAA (+143673), LOC100506422 (+737122)	lincRNA	-0.0229245	0.69055	0.730985
RP11-727F15.12	TMEM179B (-997)	antisense	-0.0224705	0.696372	0.735944
RP11-7K24.3	GUCA1A (-62158), TAF8 (+42735)	lincRNA	-0.0190272	0.741087	0.776483
TMEM9B-AS1	TMEM9B (-6659), NRIP3 (+32948)	antisense	-0.0186111	0.746554	0.781323
RN7SL1	RPS29 (-352)	antisense	-0.0161843	0.77868	0.811794
RP11-473C18.3	CCNDBP1 (-658)	antisense	-0.0142137	0.80505	0.834982
RP11-319F12.2	MBL2 (-202951)	lincRNA	-0.0140976	0.806612	0.836333
RP11-872J21.3	PAPOLA (-811)	antisense	-0.0134813	0.814909	0.843068
MIR22HG	TLCD2 (-3974)	lincRNA	-0.0133606	0.816538	0.844437
CTD-2139B15.2	BASP1 (+136763)	lincRNA	-0.0133429	0.816777	0.844437
RP11-223A3.1	FOXJ3 (-1649)	processed_transcript	-0.0131221	0.819756	0.846977
RP11-49I4.3	NFKBIZ (-25119), FAM55C (+45210)	antisense	-0.0128061	0.824025	0.850844
RP11-480D4.3	MTRR (+589974)	lincRNA	-0.011345	0.843829	0.867693
RP11-49C24.1	IL34 (-2911)	lincRNA	-0.00938784	0.870509	0.8906
RP11-510D19.1	CBLN2 (+995028)	lincRNA	-0.00872081	0.879637	0.8979
RP6-109B7.3	PPARA (-95162), WNT7B (-78329)	processed_transcript	-0.00845789	0.88324	0.900209
CTB-129O4.1	MAPK9 (-2178)	antisense	-0.00666536	0.907861	0.920952
AC135048.13	SETD1A (-4846)	processed_transcript	-0.00294703	0.959189	0.963955
RP11-574K11.16	NDST2 (+12873), KIAA0913 (+13334)	antisense	-0.0028278	0.960839	0.965013
RP11-344B5.2	METTL11A (-342063), PPP2R4 (+173144)	lincRNA	0.00173178	0.976011	0.977257
CTD-3222D19.7	CHERP (-1266)	lincRNA	0.00287669	0.960162	0.964633
RP3-467N11.1	ASCC3 (-873)	antisense	0.00376078	0.947934	0.95472
CTD-2616J11.14	LIM2 (-11113), SIGLEC10 (+18734)	lincRNA	0.00838562	0.88423	0.900935
RP11-77P6.2	WAPAL (-531)	antisense	0.0106389	0.853435	0.876179
RP11-110I1.11	RPS25 (+14030), FOXR1 (+32610)	antisense	0.0109604	0.849059	0.87224
RP4-773N10.4	ALX3 (+10253), FAM40A (+25828)	antisense	0.0111824	0.846039	0.869413
RP4-635E18.6	EXOSC10 (-1006)	antisense	0.0120467	0.834305	0.859812
RP5-882C2.2	UBTF (-2882)	antisense	0.0131563	0.819294	0.84677
HSA-MIR-940	RNPS1 (-2929)	lincRNA	0.0151387	0.792643	0.823961
AP000330.8	CLIC6 (+95930), RUNX1-IT1 (+274105)	antisense	0.0198487	0.730334	0.768073
AC109333.10	GPR172B (+15779), KIF1C (+21705)	antisense	0.0227903	0.69227	0.732086
CTD-2008P7.8	KRT18P55 (+60152), NLK (+204568)	lincRNA	0.0228479	0.691532	0.731784
RP11-616M22.7	UBE2I (-12295), TPSD1 (+40586)	lincRNA	0.0229662	0.690016	0.730658
RP11-384M15.3	DHX38 (-7566), HPR (+22924)	antisense	0.0235959	0.681974	0.724038
TP73-AS1	LOC388588 (-31128), TP73 (+89095)	antisense	0.0244742	0.670816	0.714066
CTD-2192J16.26	DHPS (-3099)	lincRNA	0.0245893	0.66936	0.71316
RP11-7O11.3	IPO13 (-1346)	antisense	0.0247025	0.667927	0.712397
RP11-124L5.7	RGR (+42266)	lincRNA	0.0255775	0.656902	0.702722
RP4-655L22.2	MCTS1 (+12312), C1GALT1C1 (+13949)	processed_transcript	0.0261665	0.649521	0.696438
CTD-3195I5.3	GSG2 (-1845)	antisense	0.0284163	0.62165	0.671033
RP11-314A20.5	MED11 (+635)	antisense	0.0291467	0.612713	0.66268
RP11-275I14.4	ACBD3 (+35185), H3F3B (+88830)	antisense	0.0312925	0.586794	0.637845
RP11-543D5.2	LOC388630 (+233551), FOXD2 (+327322)	lincRNA	0.033607	0.559416	0.611784
RP5-1042I8.7	ADAM30 (-13410), NOTCH2 (+159760)	sense_overlapping	0.0343843	0.550362	0.602902
RP3-406A7.7	BCLAF1 (-46049), MAP7 (+190313)	lincRNA	0.0356087	0.536247	0.590437
RP11-692N5.1	PPP4R1 (-2711)	lincRNA	0.0388448	0.499837	0.5556
RP11-554D15.1	CD109 (+684297), COL12A1 (+825818)	processed_transcript	0.0392806	0.495034	0.55125
AP001055.6	C21orf33 (+25797), ICOSLG (+81543)	lincRNA	0.0396747	0.490714	0.547192
RP11-500G22.2	TACC2 (-49036), ATE1 (-12107)	antisense	0.0419095	0.466597	0.523003
AC004870.4	TNS3 (+583553)	lincRNA	0.0437356	0.447387	0.503564
RP11-146F11.1	SRCAP (-758)	antisense	0.0443752	0.440766	0.496975
RP11-50C13.1	HSP90AB4P (+103534), LIPC (+157615)	antisense	0.0444776	0.439711	0.496132
AC010883.5	ZFP36L2 (-4877)	antisense	0.0466735	0.41744	0.475815
ENO1-AS1	ENO1 (-272)	antisense	0.0474535	0.409692	0.467971
RP11-473I1.5	USP7 (-143020)	antisense	0.0485183	0.399252	0.457014
BDNF-AS	LIN7C (-95727), BDNF (+98547)	lincRNA	0.0487068	0.397421	0.455724
SDCBP2-AS1	SDCBP2 (-25933), FKBP1A (+41370)	lincRNA	0.0495884	0.388924	0.447407
RP11-108M9.4	MST1P9 (-124613), CROCC (-32857)	lincRNA	0.050509	0.380168	0.438582
RP11-135A1.2	HES1 (-5234), OPA1 (+537764)	antisense	0.050602	0.37929	0.438105
AGAP1-IT1	AGAP1 (+12569), GBX2 (+661350)	sense_intronic	0.0515328	0.370574	0.429505
RP11-61A14.3	PDP2 (+9651), CDH16 (+28853)	lincRNA	0.0528506	0.358447	0.417243
RP11-111M22.3	C11orf30 (-2016)	processed_transcript	0.0552762	0.336785	0.394725
AC009133.12	MVP (-778)	antisense	0.0559787	0.33067	0.388544
RP11-540O11.1	DLL4 (-21257), VPS18 (+13646)	lincRNA	0.0561046	0.329582	0.387406
AC087499.10	CDRT15L2 (+43349), USP22 (+419966)	lincRNA	0.0562489	0.328338	0.386084
RP11-655M14.13	NUDT8 (+7146), NDUFV1 (+15939)	lincRNA	0.0562927	0.327961	0.385781
CTC-503J8.6	MLLT1 (+68518), ACSBG2 (+75731)	lincRNA	0.0573006	0.31936	0.376444
CTA-29F11.1	TBC1D22A (-393)	antisense	0.0580515	0.313049	0.369583
RP11-108L7.4	C10orf2 (-4476), MRPL43 (+4455)	processed_transcript	0.0591564	0.303913	0.359979
CTC-504A5.1	SEMA6A (-906048)	lincRNA	0.0593383	0.302426	0.358348
RP5-995J12.2	JPH2 (-30915), FITM2 (+92756)	lincRNA	0.0596172	0.300155	0.355818
AC008781.7	DIAPH1 (-3392)	antisense	0.0597873	0.298776	0.354673
RP11-455F5.3	YPEL3 (-4057)	antisense	0.0603548	0.294204	0.349631
AC092198.1	BCOR (+86737)	lincRNA	0.0604363	0.293552	0.349369
RP11-304L19.5	TRAF7 (-721)	lincRNA	0.0605235	0.292854	0.348667
RP11-44F21.5	PARM1 (+150134), RCHY1 (+431221)	lincRNA	0.0610915	0.28834	0.343925
RP11-467L13.3	H3F3C (+44255), METTL20 (+88311)	processed_transcript	0.0619369	0.281707	0.336883
RP11-319E12.2	IGFBP7 (-382926)	lincRNA	0.0622721	0.279107	0.334143
AC108488.4	ADI1 (-58583), RNASEH1 (+24007)	processed_transcript	0.0641303	0.264983	0.318294
AC098973.2	CMC1 (-394602), EOMES (-124737)	lincRNA	0.0642928	0.263772	0.316957
CTC-490G23.2	PSG9 (-60832), CD177 (-23311)	lincRNA	0.0644577	0.262546	0.315719
RP11-424M24.5	VAC14 (-1303)	lincRNA	0.0647212	0.260596	0.31384
RP11-452L6.5	ARMC5 (-773)	antisense	0.0648971	0.259299	0.312511
AC007773.2	DPY19L3 (-7955), ZNF507 (+52186)	lincRNA	0.0650373	0.25827	0.311387
AC083843.1	KHDRBS3 (-662327), ZFAT (-82097)	lincRNA	0.0659236	0.251824	0.304192
RP11-48O20.4	SLAMF9 (-15885), PIGM (+61854)	lincRNA	0.0670516	0.243784	0.295242
RP11-250B2.3	BCKDHB (+348008)	lincRNA	0.068118	0.236349	0.287205
CTB-178M22.2	WWC1 (-61090), ODZ2 (+946132)	antisense	0.0685464	0.233408	0.284164
CTB-129P6.4	TOMM40 (-4769)	antisense	0.0689064	0.230956	0.281497
RP11-566K11.7	TUBB3 (-11084), TCF25 (+38609)	processed_transcript	0.0694343	0.227395	0.277713
AC093642.3	CXXC11 (+104244)	lincRNA	0.0698786	0.224426	0.274468
RP11-589P10.7	RNASEK (-9963), ALOX12 (+6389)	antisense	0.0701121	0.222878	0.272988
RP11-379B8.1	IBTK (+358399)	lincRNA	0.0706433	0.219384	0.269013
RP11-452K12.7	PGAM1 (-15951), RRP12 (-8949)	antisense	0.0717647	0.212135	0.260916
RP11-603J24.6	ESYT1 (-8749), ZC3H10 (+1207)	antisense	0.0728978	0.204988	0.252702
RP11-315O6.1	TMEM123 (-4419)	antisense	0.0736333	0.200443	0.247476
RP1-140A9.1	GNB1 (-977)	antisense	0.0743423	0.196132	0.242801
RP11-396F22.1	KIF21A (+535369), ALG10B (+591266)	antisense	0.0749636	0.192409	0.238558
RP1-64K7.4	EIF2S2 (+30731), RALY (+87896)	antisense	0.0750366	0.191975	0.238111
KB-1208A12.3	RPL30 (+2667), MATN2 (+173840)	antisense	0.0755051	0.189207	0.234948
RP13-401N8.1	ZNF337 (-55156)	antisense	0.0756953	0.188092	0.233833
AP003068.9	TM7SF2 (-665)	antisense	0.0757638	0.187691	0.233424
AC004510.3	OR10H1 (-23323), CYP4F2 (+66625)	antisense	0.0757651	0.187684	0.233424
RP11-483I13.5	SLC25A24 (-356)	antisense	0.0757864	0.187559	0.233424
AC009120.5	PSMD7 (+17710), LOC283922 (+53770)	processed_transcript	0.0764853	0.183511	0.229017
RP11-661A12.5	ZC3H3 (-4401)	antisense	0.0779294	0.175351	0.21968
RP11-731F5.2	TMEM121 (+120160), IGHE (+216349)	lincRNA	0.0780451	0.174709	0.219046
AC016725.4	TMEM163 (-108086), ACMSD (-11529)	antisense	0.0785241	0.17207	0.21606
RP11-16E12.2	KLF13 (-100462), TRPM1 (-65145)	processed_transcript	0.079542	0.16656	0.210132
RP11-698N11.4	LDLRAD3 (-127893), TRIM44 (+153366)	sense_overlapping	0.0798857	0.16473	0.207904
RP11-434D12.1	TMEM43 (+17656), XPC (+36076)	lincRNA	0.0818378	0.15462	0.196062
KDM5B-AS1	KDM5B (-3134)	antisense	0.083119	0.148244	0.188642
RP11-667K14.3	HIC1 (-12089), OVCA2 (+2238)	lincRNA	0.0832297	0.147703	0.188102
RP1-43E13.2	UBR4 (-15350), KIAA0090 (+25950)	antisense	0.0833756	0.146992	0.187417
RP11-182J1.1	SCAND2 (+1482), NMB (+25629)	antisense	0.0837656	0.145103	0.185594
AC068499.10	RAB3A (-3915)	processed_transcript	0.0847271	0.140527	0.179954
AC092580.4	ID2 (-953729), RNF144A (+810861)	lincRNA	0.0848445	0.139975	0.179461
RP11-390P2.4	ECT2L (-101193), HEBP2 (+290719)	antisense	0.0858449	0.135346	0.174147
CTD-3074O7.5	DPP3 (-3548)	antisense	0.0862424	0.133539	0.172233
RP11-305L7.1	AUH (+255794), SYK (+304400)	lincRNA	0.0872976	0.128834	0.166696
AC007566.10	ERVW-1 (-4206)	processed_transcript	0.087378	0.128481	0.166306
RP11-344E13.3	USP22 (+107685), CDRT15L2 (+355630)	antisense	0.0876341	0.127361	0.164988
RP11-51B10.2	PARD3 (-751)	antisense	0.0880642	0.125497	0.162703
CTD-2007H13.3	CHD1 (-35558)	processed_transcript	0.0881426	0.125159	0.162382
LINC00648	MDGA2 (-105069)	lincRNA	0.0892207	0.120589	0.156907
RP11-464F9.20	USP54 (-50718), MYOZ1 (+15364)	antisense	0.0898484	0.117989	0.153771
RP11-49K24.4	TCEB3B (-48703), HDHD2 (+66180)	antisense	0.0898964	0.117792	0.153576
PCED1B-AS1	AMIGO2 (-131226), FAM113B (-5045)	lincRNA	0.0903035	0.116131	0.151594
RP11-47L3.1	SLFN11 (+54500), SLFN5 (+76134)	lincRNA	0.0904191	0.115663	0.151044
RP3-510D11.2	GPR157 (-53834), H6PD (-51800)	lincRNA	0.0910538	0.113119	0.148019
RP3-406P24.3	PRPF4B (-1306)	antisense	0.091228	0.112428	0.147175
GS1-421I3.2	NKAP (-69353), RHOXF2 (+64619)	lincRNA	0.0912853	0.112202	0.146938
CTD-2313J17.2	FAM174B (-132392), CHD2 (-112128)	processed_transcript	0.0917565	0.110353	0.144869
AC004471.9	DGCR2 (-562)	antisense	0.0921358	0.108883	0.142997
CIRBP-AS1	CIRBP (-65)	antisense	0.0924884	0.107529	0.141506
RP11-10L12.4	CISD2 (-32913), UBE2D3 (-8514)	lincRNA	0.0927878	0.106391	0.140065
RP11-203M5.7	APEX1 (-3520), OSGEP (+3497)	antisense	0.0928298	0.106232	0.139913
AC015849.19	TAF15 (+14021), C17orf66 (+45386)	antisense	0.0930482	0.105408	0.138924
CTD-2020K17.4	FMNL1 (+25086), MAP3K14 (+70036)	antisense	0.0933431	0.104304	0.13771
AP000704.5	HLCS (+11794), SIM2 (+269479)	lincRNA	0.094144	0.101352	0.13425
AP001631.9	U2AF1 (-33229), CRYAA (-28224)	antisense	0.0943071	0.100759	0.133574
RP11-758P17.3	MEPCE (+7723), TSC22D4 (+41925)	antisense	0.0950434	0.0981157	0.130284
CASC2	RAB11FIP2 (-81612), PRLHR (+467434)	lincRNA	0.0960219	0.0946889	0.125992
GS1-124K5.4	KCTD7 (-134291), TPST1 (+289318)	lincRNA	0.096172	0.094172	0.125459
CTD-2116N20.1	ADAMTS6 (-4869)	lincRNA	0.0966341	0.0925939	0.123662
RP11-122K13.7	CALY (-11269), C10orf125 (+9785)	antisense	0.0971821	0.0907502	0.121451
RP11-727F15.13	NXF1 (-2380)	sense_intronic	0.0975054	0.0896765	0.120163
CTB-50L17.9	UBXN6 (+3144), CHAF1A (+51987)	antisense	0.0979555	0.0881984	0.11828
RP11-95P2.3	ADCY9 (-65631), SRL (+60264)	lincRNA	0.0985334	0.0863293	0.115966
AC005356.1	TFAP4 (-53503), GLIS2 (-5712)	lincRNA	0.0985611	0.0862407	0.115895
RP11-323F5.2	MSX1 (-269648), STX18 (-47969)	lincRNA	0.0987205	0.0857309	0.115258
RP11-1060J15.4	MRPS35 (-7194), REP15 (+7084)	antisense	0.0988586	0.0852915	0.11481
RP11-293A21.1	STIM2 (-489)	antisense	0.0990112	0.0848083	0.114302
RP11-697E2.4	TTLL13 (-3920)	lincRNA	0.0993059	0.0838807	0.113194
RP5-1011O1.2	RGS1 (-33299), RGS21 (+225436)	antisense	0.0993575	0.0837191	0.113023
RP11-800A18.4	NFATC1 (-58211), ATP9B (+272718)	antisense	0.0993679	0.0836866	0.113023
RP11-365N19.2	AMN (+12719), CDC42BPB (+122030)	antisense	0.0995432	0.0831399	0.112334
CD27-AS1	CD27 (+399)	lincRNA	0.0999729	0.0818119	0.110771
RP11-1L12.3	BBOX1 (+92687), LGR4 (+339138)	antisense	0.10027	0.0809035	0.109673
RP11-981P6.1	GALNT4 (-52769), ATP2B1 (+78492)	3prime_overlapping_ncrna	0.100731	0.0795093	0.10797
LINC00086	ZNF449 (+79079), MMGT1 (+498359)	lincRNA	0.101311	0.0777869	0.105808
AC084018.1	RHOF (-5898), SETD1B (-5146)	lincRNA	0.102112	0.0754532	0.103024
RP11-361D15.2	BNIP2 (+476)	antisense	0.102589	0.0740908	0.101249
AC006273.7	PTBP1 (-10727), PALM (+77712)	lincRNA	0.102999	0.0729361	0.0997553
RP1-315G1.3	STAG2 (-338)	lincRNA	0.103237	0.0722753	0.099019
AC104809.2	SNED1 (-15045), AGXT (+115048)	antisense	0.103272	0.0721761	0.0989249
RP11-294O2.2	MARCH1 (-395674), TRIM61 (+198737)	lincRNA	0.103453	0.0716761	0.0984064
RP11-247A12.2	METTL11A (-432497), PPP2R4 (+82710)	antisense	0.103684	0.0710405	0.0975751
RP4-647C14.3	PAPLN (+35634), NUMB (+185447)	antisense	0.104204	0.0696292	0.0957586
RP11-407N17.5	CTAGE5 (-384)	antisense	0.10429	0.0693968	0.0954796
RP11-505E24.3	LRRK1 (+127331), CHSY1 (+205346)	antisense	0.104492	0.0688564	0.0947764
RP3-508I15.18	SUN2 (+19274), GTPBP1 (+30943)	processed_transcript	0.104677	0.0683654	0.0941807
CACNA1C-AS2	FKBP4 (-124582), CACNA1C (+617110)	antisense	0.104895	0.0677881	0.0935048
RP11-397D12.6	GRHPR (+10270), ZBTB5 (+32430)	processed_transcript	0.105905	0.0651699	0.0900899
AC017099.3	ZAP70 (-29928), ACTR1B (-19542)	processed_transcript	0.106841	0.0628155	0.0870912
RP5-994D16.9	ERMAP (-49277), LEPRE1 (-9217)	antisense	0.106866	0.062754	0.0870764
MRPL23-AS1	MRPL23 (+39306), IGF2 (+154533)	antisense	0.107078	0.0622313	0.0865036
RP11-410L14.2	VPS13B (-8363), OSR2 (+60500)	processed_transcript	0.107083	0.0622193	0.0865036
AC002310.12	ZNF747 (-1075)	lincRNA	0.107169	0.0620087	0.0862684
TOB1-AS1	TOB1 (-21854), SPAG9 (+232657)	lincRNA	0.108564	0.0586673	0.0819368
RP11-353N14.2	CBX8 (-28462), CBX4 (+13836)	lincRNA	0.108583	0.0586249	0.0819128
RP11-638I2.4	DEGS2 (-63306), YY1 (-15784)	antisense	0.108639	0.058494	0.0818006
AC093110.3	EML6 (-63111), RPL23AP32 (+132679)	antisense	0.109409	0.0567176	0.079385
AC093495.4	TMEM43 (+21612), XPC (+32120)	processed_transcript	0.109491	0.0565313	0.0791928
CTC-246B18.10	GMFG (-5773), PAF1 (+49180)	lincRNA	0.110077	0.0552152	0.0774496
RP11-148G20.1	TMEM89 (-44719), CELSR3 (+6073)	antisense	0.1102	0.0549423	0.0771003
RP11-235E17.6	TAX1BP3 (+11823), CTNS (+20388)	antisense	0.110254	0.0548222	0.0769651
RP5-886K2.3	LYPLA2 (-21822), TCEB3 (+25968)	antisense	0.110959	0.0532811	0.0749642
EPB41L4A-AS1	NREP (-185470), EPB41L4A (+256912)	lincRNA	0.111388	0.0523616	0.0737667
CTD-2630F21.1	ZNF566 (-783)	antisense	0.111393	0.0523509	0.0737667
SCARNA9	TAF1D (+19848), KIAA1731 (+60039)	antisense	0.111917	0.0512447	0.0723507
GLIS3-AS1	RFX3 (-373962), GLIS3 (+400090)	antisense	0.111931	0.0512139	0.0723389
RP11-831H9.3	MTA2 (-4443)	antisense	0.112763	0.0494994	0.0699856
RP3-508I15.9	TOMM22 (-7247), CBY1 (+18049)	antisense	0.112846	0.049331	0.0698011
RP11-2C24.4	PHKG2 (-2275)	lincRNA	0.112932	0.0491583	0.0696176
RP11-505K9.1	MBTPS1 (-399)	antisense	0.11334	0.0483391	0.0685775
RP11-656D10.6	ZNF684 (-15097), DEM1 (+7703)	antisense	0.113451	0.0481176	0.0683259
LINC00668	ARHGAP28 (+90298), LAMA1 (+193083)	lincRNA	0.113653	0.0477198	0.0678774
AC007092.1	FANCL (-504402)	lincRNA	0.1146	0.045882	0.0654648
RP4-616B8.4	DHX35 (-320)	antisense	0.116088	0.0431176	0.0618204
CTC-497E21.4	RASSF10 (-33394), TEAD1 (+301607)	lincRNA	0.116129	0.0430428	0.0617405
LA16C-358B7.3	BAIAP3 (-14136), UBE2I (+11215)	antisense	0.116333	0.042677	0.0612701
RP11-562A8.5	USP50 (+51156), USP8 (+71167)	lincRNA	0.116648	0.0421143	0.060489
RP11-598F7.5	SLC6A12 (+48713), IQSEC3 (+98609)	antisense	0.116652	0.0421072	0.060489
CTD-2528A14.3	CPAMD8 (-26725), HAUS8 (+21993)	antisense	0.11667	0.0420759	0.0604875
RP11-404P21.3	C14orf129 (-115671), BDKRB1 (+7807)	antisense	0.116702	0.0420185	0.060432
RP11-164P12.4	PET112 (+92160), PRSS48 (+391690)	antisense	0.117253	0.0410519	0.059226
AF011889.5	IDS (-2762)	processed_transcript	0.117549	0.0405404	0.0585664
RP11-342M1.3	ZNF691 (-2431)	antisense	0.118014	0.0397485	0.0574994
RP4-533D7.5	PIK3R3 (-3518)	antisense	0.118838	0.0383764	0.0556389
RP11-686G8.2	ATXN2 (-201)	antisense	0.11888	0.0383073	0.0555885
RP11-135A24.4	EPC1 (+346)	antisense	0.119026	0.0380675	0.0552902
CTB-175E5.7	ATXN7L3 (-9562), UBTF (+11950)	antisense	0.119834	0.03677	0.0534776
RP11-522I20.3	UBQLN1 (-2233), AK300656 (+2165)	antisense	0.122417	0.0328718	0.0480674
LINC00092	C9orf102 (+148230), HSD17B3 (+278304)	lincRNA	0.122488	0.0327692	0.0479824
AC017104.6	B3GNT7 (-3641)	lincRNA	0.122653	0.0325331	0.0477231
RP11-46C24.7	ZNF778 (-1262)	antisense	0.123169	0.031805	0.0467186
CTC-329D1.2	ANKHD1-EIF4EBP3 (-15685), SLC4A9 (+25927)	antisense	0.123624	0.0311729	0.0458733
RP11-635N19.1	KDSR (-7205), VPS4B (+48041)	antisense	0.124053	0.030588	0.0450947
RP11-227H4.5	CLDND1 (-886)	antisense	0.124561	0.0299074	0.0441114
RP5-1050D4.3	SPAG7 (-571)	antisense	0.124674	0.0297586	0.043912
RP11-400F19.6	BC043620 (+1117), HSD17B1 (+1627)	antisense	0.125548	0.0286216	0.0423693
RP11-23E19.2	VAC14 (-312518), FTSJD1 (+175736)	antisense	0.126712	0.0271674	0.0402904
AC002398.11	U2AF1L4 (-4801), LIN37 (+1875)	antisense	0.127131	0.0266585	0.0395902
RP11-395B7.4	MUC17 (-4119)	antisense	0.127229	0.0265419	0.0394351
RP11-712L6.7	DCPS (-10164), TIRAP (+10501)	antisense	0.127571	0.026134	0.0388825
RP11-395P17.3	PTGES2 (+13243), SLC25A25 (+46752)	antisense	0.129503	0.023935	0.0358251
RP11-723O4.2	ACAD9 (-13064), RAB7A (+140290)	antisense	0.129511	0.0239255	0.0358251
HSA-MIR-142	BZRAP1 (-2905)	antisense	0.130465	0.0229001	0.0343874
RP11-330L19.4	OAZ2 (+6583), ZNF609 (+197260)	processed_transcript	0.130515	0.0228477	0.0343246
AC016747.3	PUS10 (-125053), C2orf74 (-19211)	lincRNA	0.130568	0.0227918	0.0342565
RP11-77H9.2	CARHSP1 (+14745), PMM2 (+56448)	antisense	0.130845	0.0225019	0.0338522
RP11-295G20.2	TSNAX (-3181)	antisense	0.13141	0.0219218	0.0330564
CTC-338M12.3	OR4F16 (-100528), TRIM52 (-5641)	antisense	0.132258	0.0210753	0.0318542
WDR86-AS1	NUB1 (+69496), RHEB (+108667)	processed_transcript	0.132599	0.0207428	0.0313661
AC090587.5	STIM1 (-790)	antisense	0.132745	0.0206017	0.0311674
RP11-1398P2.1	FAM53A (+107104), CRIPAK (+193544)	lincRNA	0.134741	0.0187563	0.0284688
RP11-680A11.5	C12orf10 (-197)	processed_transcript	0.135218	0.0183376	0.0278725
CTA-217C2.1	PHF21B (-138877), NUP50 (-15040)	lincRNA	0.135699	0.0179233	0.0272684
RP11-441O15.3	GOT1 (-2715)	antisense	0.136558	0.0172031	0.0262343
SNHG11	RALGAPB (-24094), LBP (+102507)	lincRNA	0.136727	0.0170645	0.0260598
AC006026.13	STK31 (-29729), CCDC126 (+83111)	antisense	0.136746	0.0170491	0.0260485
CTC-479C5.16	EDC4 (-1760)	3prime_overlapping_ncrna	0.136882	0.0169387	0.0258921
ENTPD3-AS1	ENTPD3 (-3617)	lincRNA	0.136885	0.0169365	0.0258921
AC010226.4	FEM1C (-66464), TMED7-TICAM2 (+14821)	antisense	0.137089	0.0167711	0.0256966
CTD-3065J16.6	OPLAH (+10358), SPATC1 (+18644)	antisense	0.137567	0.0163905	0.0251492
HSA-MIR-146A	PTTG1 (+55989), ATP10B (+374365)	lincRNA	0.137842	0.0161751	0.0248422
RP11-298J20.4	ZRANB1 (-12111), FAM175B (+128227)	processed_transcript	0.13832	0.0158057	0.0243095
CTA-445C9.14	TFIP11 (-1081)	antisense	0.138793	0.0154479	0.0238045
RP11-314C16.1	SLC35B3 (-349250)	lincRNA	0.138953	0.0153289	0.0236436
RP11-353B9.1	FGF7 (+231007), ATP8B4 (+465037)	sense_overlapping	0.139029	0.0152722	0.0235674
CTA-363E6.7	GDE1 (+20141), TMC5 (+91252)	antisense	0.139322	0.0150559	0.0232558
RP11-611D20.2	NOTCH1 (-2266)	antisense	0.139556	0.0148855	0.0230036
RP13-16H11.2	PDSS1 (-27484), APBB1IP (+231845)	antisense	0.139567	0.0148776	0.0230024
HSA-MIR-6080	SMURF2 (-103563), LOC146880 (+15673)	processed_transcript	0.13963	0.0148319	0.0229427
RP11-278A23.2	SLC7A5 (+125760), JPH3 (+140841)	sense_intronic	0.139703	0.0147794	0.0228723
RP11-464C19.3	AKR1E2 (-891952), KLF6 (-148977)	lincRNA	0.139964	0.0145927	0.0225942
TPBGL	SLCO2B1 (+91620), ARRB1 (+109223)	lincRNA	0.140208	0.0144199	0.0223374
CTB-75G16.3	LHX1 (-303931), MRM1 (+32816)	lincRNA	0.140585	0.0141559	0.02196
AC022007.5	TMEM111 (-21975), FANCD2 (-17616)	processed_transcript	0.140905	0.0139352	0.0216384
RP11-492E3.51	METTL11A (-118318), PPP2R4 (+396889)	lincRNA	0.140956	0.0139004	0.0215947
RP11-122M14.1	NEK2 (-5980), LPGAT1 (+149162)	antisense	0.141278	0.0136821	0.0212861
LINC00173	MED13L (-257784), MAP1LC3B2 (-24411)	lincRNA	0.141302	0.0136659	0.0212712
AC018766.6	PTOV1 (+2768), PNKP (+13638)	antisense	0.141506	0.0135296	0.0210693
AC020594.5	RASGRP3 (+45422), MYADML (+168920)	antisense	0.141657	0.0134292	0.020933
AC074212.6	SIX5 (-911)	processed_transcript	0.143142	0.0124769	0.0195238
RP1-238O23.4	TREML1 (+13988), NFYA (+67375)	lincRNA	0.144276	0.0117903	0.0185032
SUCLA2-AS1	SUCLA2 (-644)	antisense	0.144304	0.0117737	0.018486
RP11-112L6.4	TMEM189-UBE2V1 (-20756), CEBPB (-16029)	lincRNA	0.14513	0.0112955	0.0177783
LINC00205	COL18A1 (-160190), POFUT2 (-7423)	lincRNA	0.145545	0.0110616	0.0174187
RP11-169K16.9	UQCRHL (-33407), SPEN (-6758)	lincRNA	0.146241	0.0106791	0.0168492
AC006273.5	PTBP1 (-13454), PALM (+74985)	lincRNA	0.146333	0.0106294	0.0167788
RP11-875O11.1	RHOBTB2 (+6117), TNFRSF10B (+67222)	lincRNA	0.14684	0.0103593	0.0163925
DCUN1D2-AS2	ADPRHL1 (-18994), TMCO3 (-18475)	antisense	0.147577	0.0099771	0.0158109
LA16C-306E5.2	ZNF597 (+17464), ZNF174 (+24836)	processed_transcript	0.147655	0.00993737	0.0157557
RP11-214C8.5	ICAM2 (-19862), ERN1 (+89646)	lincRNA	0.147808	0.00986028	0.0156411
LA16C-316G12.2	GNPTG (+8253), UNKL (+54552)	antisense	0.147816	0.0098564	0.0156411
RP11-354K1.2	SLC30A1 (-60629), NEK2 (+36244)	antisense	0.148422	0.00955495	0.0152015
RP11-506M12.1	TAF6 (-1318)	processed_transcript	0.148582	0.00947689	0.0150847
RP11-1094M14.11	SLFN14 (-13365), PEX12 (+7181)	lincRNA	0.149061	0.0092459	0.0147315
CTD-2203K17.1	TARS (-8470), NPR3 (+720990)	antisense	0.149119	0.00921852	0.0147024
RP11-689K5.3	RASGEF1B (-279954), HNRNPD (+622134)	processed_transcript	0.149289	0.00913828	0.0145816
RP11-356J5.12	NCAM1 (-644605), C11orf34 (-55781)	lincRNA	0.149923	0.00884349	0.0141391
AC004383.4	HPRT1 (+84839), PLAC1 (+113499)	lincRNA	0.150177	0.00872797	0.0139794
RP11-95P2.1	SRL (-7727), TFAP4 (+23193)	lincRNA	0.151052	0.00833985	0.0133934
RP11-453F18__B.1	MST4 (-256571), OR13H1 (+222626)	processed_transcript	0.151442	0.00817216	0.0131306
RP11-3J1.1	SLIT2 (-938948)	lincRNA	0.151911	0.00797414	0.0128252
AC142401.2	MRPS11 (+18166), DET1 (+61062)	processed_transcript	0.151981	0.0079451	0.0127912
AC074389.9	ELFN1 (+31298), MAD1L1 (+492487)	lincRNA	0.152469	0.0077443	0.012499
RP11-85K15.2	BAZ1A (-76048), SRP54 (-31203)	processed_transcript	0.152893	0.00757343	0.0122355
RP11-137H2.4	TSPAN14 (+78487)	antisense	0.153387	0.00737867	0.0119447
RP11-477J21.5	GSN (-63311), RAB14 (-34403)	processed_transcript	0.153388	0.00737845	0.0119447
RP3-475N16.1	GNMT (-18595), CNPY3 (+13045)	antisense	0.153439	0.00735868	0.0119242
PVT1	MYC (+211824)	lincRNA	0.153895	0.00718334	0.0116576
AC068282.3	MAP3K2 (-51626), PROC (-23565)	lincRNA	0.154306	0.00702846	0.0114292
AC137932.5	ZNF778 (+80209), ANKRD11 (+192649)	antisense	0.155563	0.00657339	0.0107161
AC002511.2	FFAR2 (-25358), FFAR3 (+53002)	antisense	0.155625	0.00655145	0.0106857
LINC00324	AURKB (-11777), CTC1 (+25753)	lincRNA	0.155737	0.00651238	0.0106327
RP5-991G20.4	PMFBP1 (-618268), ZFHX3 (+257942)	antisense	0.155836	0.00647797	0.0105819
RP11-789C1.1	AADAT (-188467)	lincRNA	0.156417	0.0062794	0.0102939
RP5-1021I20.1	PTGR2 (-56516), C14orf43 (-8122)	antisense	0.156805	0.00614956	0.0101015
SNORA71B	RALGAPB (-47576), LBP (+79025)	non_coding	0.156909	0.00611521	0.0100502
RP11-3K16.2	MECOM (+45045)	sense_intronic	0.157461	0.00593602	0.00976065
RP11-797A18.3	TSPAN3 (+26808), PSTPIP1 (+49297)	lincRNA	0.157736	0.00584844	0.00962643
AC004947.2	SNX10 (+262615), SKAP2 (+310211)	lincRNA	0.157834	0.00581748	0.00958035
RP11-247I13.11	EIF4ENIF1 (+30334), DRG1 (+59674)	antisense	0.158145	0.00572032	0.00942513
CTC-444N24.11	ZNF543 (-14064), ZNF460 (+25948)	lincRNA	0.15815	0.0057187	0.00942513
CTB-31O20.2	KLF16 (-11960), FAM108A1 (+9994)	lincRNA	0.158479	0.00561749	0.00927459
RP11-91G21.1	U2SURP (-343)	lincRNA	0.158593	0.00558272	0.00922189
RP1-167F1.2	ID4 (-249623)	processed_transcript	0.158782	0.00552574	0.0091371
CTA-384D8.31	ODF3B (-14454), CPT1B (+31432)	antisense	0.158945	0.00547677	0.00906076
RP11-806L2.6	ENOSF1 (+5577), TYMS (+49481)	antisense	0.159524	0.00530644	0.00878794
RP1-80N2.3	RREB1 (-425882), LY86 (+93270)	lincRNA	0.160082	0.00514705	0.00853271
RP11-313D6.3	PDCD4 (-1127)	antisense	0.160152	0.00512724	0.00850859
LINC00526	DLGAP1 (-782394), ZFP161 (+58534)	lincRNA	0.16031	0.0050829	0.00843934
RP11-303E16.8	GCSH (+25717), ATMIN (+34805)	processed_transcript	0.160439	0.00504706	0.00838413
RP11-318A15.2	ST6GALNAC1 (-28988), MXRA7 (+38174)	antisense	0.161328	0.00480613	0.00801683
AC093326.3	FAM150B (-279866), TMEM18 (+109265)	lincRNA	0.162051	0.00461761	0.00773026
RP11-110G21.1	PCMTD1 (-24074), ST18 (+486630)	antisense	0.162054	0.00461679	0.00773026
CTD-2545M3.8	C19orf63 (+10745), JOSD2 (+23864)	lincRNA	0.162634	0.00447066	0.00750756
RP11-432J24.3	STK32C (-129635), INPP5A (-100241)	antisense	0.162706	0.00445289	0.0074816
LINC00626	ATP1B1 (-316797), DPT (-60708)	lincRNA	0.163524	0.00425424	0.00716644
AC007390.6	SULT6B1 (-26283), CEBPZ (+16767)	processed_transcript	0.163582	0.00424051	0.00715074
RP11-611L7.1	ZNF853 (+39752), ZNF12 (+51287)	lincRNA	0.16397	0.00414945	0.00701181
RP3-508I15.19	SUN2 (+19159), GTPBP1 (+31058)	processed_transcript	0.164109	0.0041174	0.00696129
RP11-295G24.5	DDX31 (-99431), AK8 (+108979)	sense_intronic	0.164289	0.00407599	0.00689487
LINC00488	MORC1 (-63565), DPPA2 (+134806)	lincRNA	0.16465	0.00399415	0.00677059
RP11-715J22.3	NTN3 (-18720), CCNF (+23385)	antisense	0.164793	0.00396235	0.00672164
CTC-490E21.10	CYP2A6 (+16232), EGLN2 (+34786)	lincRNA	0.164856	0.00394822	0.00670327
RP11-98I9.4	PNISR (-2816)	antisense	0.16518	0.00387692	0.00658914
RP11-568A7.2	GPR31 (-86072), UNC93A (-47412)	lincRNA	0.165263	0.00385874	0.00656169
RP11-420A23.1	PHF17 (-403552), PGRMC2 (-117243)	lincRNA	0.165566	0.00379341	0.00645739
RP4-756H11.3	RABGEF1 (-77800), KCTD7 (+33315)	sense_intronic	0.166061	0.00368853	0.00628877
AC005387.2	ELL (-12421), FKBP8 (+9025)	antisense	0.167148	0.00346781	0.00592181
AC079767.4	CCNYL1 (-46841), METTL21A (-39450)	lincRNA	0.167209	0.00345581	0.00590694
RP11-199F11.2	WRAP53 (-256)	sense_intronic	0.168557	0.00319944	0.0054867
RP13-20L14.6	NARF (-2267)	antisense	0.168906	0.00313584	0.00538904
SNHG6	TCF24 (+38549), C8orf45 (+53292)	lincRNA	0.169133	0.00309513	0.00532474
GS1-259H13.2	ZNF498 (-12509), ZNF655 (+45614)	processed_transcript	0.169207	0.00308203	0.00530502
TTC28-AS1	PITPNB (-44711), TTC28 (+715887)	lincRNA	0.169294	0.00306656	0.00528121
RP11-1008C21.2	SPRED1 (-181631), TMCO5A (+135963)	lincRNA	0.16968	0.00299907	0.00517875
LINC00667	DLGAP1 (-784425), ZFP161 (+56503)	lincRNA	0.169887	0.00296336	0.00512256
RP11-536O18.1	MPDZ (-216646), NFIB (+847028)	lincRNA	0.169889	0.0029631	0.00512256
IQCH-AS1	AAGAB (-207995), C15orf61 (-58453)	lincRNA	0.169902	0.00296079	0.00512256
AC104655.3	GPR45 (-96974), MRPS9 (+106743)	lincRNA	0.170004	0.00294337	0.0050989
CTD-2245O6.1	TOLLIP (-576)	antisense	0.170134	0.00292131	0.00506612
AC023797.1	LRRC33 (-7743), FBXO45 (+63188)	antisense	0.170573	0.00284792	0.00494678
AC002467.7	CBLL1 (-135)	processed_transcript	0.170607	0.00284237	0.00493981
RP11-319G6.1	RBP2 (-10057), RBP1 (+53262)	processed_transcript	0.170731	0.00282194	0.00490956
RP11-298I3.1	PRMT5 (-13133), HAUS4 (+14557)	antisense	0.171014	0.00277596	0.00483999
AC010894.3	GPR155 (-761)	lincRNA	0.171373	0.00271853	0.00474497
RP11-297K8.2	USP21 (-2910)	antisense	0.171807	0.00265053	0.00463377
RP5-1047A19.4	ZNF16 (-42987), ZNF252 (+9024)	antisense	0.172099	0.00260582	0.00456054
CTC-228N24.3	SLC12A2 (-72028), CTXN3 (+358748)	lincRNA	0.172205	0.00258972	0.00453482
RP11-783K16.14	VEGFB (-2801)	antisense	0.172525	0.00254153	0.00445284
CTB-50E14.6	CXCL17 (-81589), CEACAM1 (+3936)	processed_transcript	0.1729	0.0024863	0.00436316
RP11-358M11.2	CGNL1 (-72442), TCF12 (+385428)	lincRNA	0.174507	0.00226139	0.00397925
RP11-22P6.2	SH2B1 (-1004)	antisense	0.175349	0.00215122	0.00379159
RP11-17J14.2	CABLES1 (+122996), TMEM241 (+179202)	processed_transcript	0.175422	0.00214178	0.00377701
RP1-167A14.2	RNASET2 (-27756), FGFR1OP (-14983)	antisense	0.176149	0.00205095	0.00362077
CTC-510F12.2	SPC24 (-54090), C19orf80 (-29721)	antisense	0.176627	0.0019931	0.00352057
BACE2-IT1	PLAC4 (+4878), BACE2 (+12560)	antisense	0.177052	0.00194305	0.0034359
CTD-2619J13.13	ZNF584 (-8246), RPS5 (+13181)	lincRNA	0.177108	0.0019365	0.0034262
AC005076.5	DMTF1 (-440)	lincRNA	0.177157	0.00193077	0.00341979
RP11-522N14.1	ZNF664 (+169370), NCOR2 (+424878)	processed_transcript	0.177356	0.00190783	0.00338101
RP11-158M2.3	KLHL25 (+47763), AKAP13 (+366555)	antisense	0.177492	0.00189235	0.00335727
AF001548.5	NDE1 (+79607), MYH11 (+127197)	antisense	0.177858	0.00185112	0.00328952
CTA-14H9.5	HMGN4 (-11111), BTN1A1 (+26003)	lincRNA	0.177996	0.00183573	0.00326576
AP000688.8	RUNX1 (-957172), CBR1 (-63518)	lincRNA	0.178055	0.00182922	0.00325597
RP11-521C20.4	SRP14 (-14112), BMF (+55574)	lincRNA	0.178276	0.001805	0.0032164
CTC-273B12.8	CYTH2 (+11872), LMTK3 (+32109)	lincRNA	0.178377	0.00179395	0.00320199
RP11-426A6.7	PPP1R26 (-9634), OLFM1 (+394925)	antisense	0.178655	0.00176404	0.00315557
RP11-408B11.2	ALX1 (+50228), RASSF9 (+506054)	lincRNA	0.178934	0.00173454	0.00310623
SNORA71A	RALGAPB (-45469), LBP (+81132)	processed_transcript	0.179061	0.00172119	0.00308404
RP11-434B12.1	ID2 (+39927), KIDINS220 (+115715)	lincRNA	0.179098	0.00171735	0.00307887
AP001628.6	WDR4 (+45810), PDE9A (+180006)	lincRNA	0.179485	0.00167742	0.00300893
RP11-509J21.3	RFX3 (-157197), GLIS3 (+616855)	lincRNA	0.179848	0.00164085	0.00294989
PLAC2	SAFB2 (+59827), ZNRF4 (+107685)	lincRNA	0.179896	0.00163598	0.00294277
RP5-977B1.12	MYL9 (-22125), DLGAP4 (+152324)	processed_transcript	0.180084	0.00161742	0.002911
RP1-80N2.2	RREB1 (-404494), LY86 (+114658)	lincRNA	0.180132	0.00161267	0.00290406
ERVK3-1	ZSCAN22 (-16516), ZNF8 (+31551)	processed_transcript	0.181012	0.00152818	0.00276114
RP11-774O3.3	ACOX3 (+84382), HTRA3 (+86581)	lincRNA	0.181038	0.00152582	0.00275841
RP11-290D2.4	KCTD4 (-136504), TPT1 (+3618)	processed_transcript	0.182102	0.00142925	0.00259107
AC006547.13	ARVCF (-49965), DGCR8 (-13481)	antisense	0.182551	0.00139023	0.00252316
RP11-535A19.1	UVRAG (-13021), DGAT2 (+33413)	antisense	0.182942	0.00135703	0.00246705
RP11-574K11.5	NDST2 (-2296)	antisense	0.183008	0.00135145	0.00245967
RP11-265M18.2	USP3 (+68307), HERC1 (+261030)	antisense	0.183465	0.00131379	0.00239383
SMIM2-AS1	ENOX1 (-561233), SERP2 (-183132)	antisense	0.18365	0.00129875	0.00236909
RP11-126K1.6	RFX5 (-204)	antisense	0.184099	0.00126303	0.00230653
CTD-2325M2.1	CCL25 (-40385), ELAVL1 (-6732)	lincRNA	0.184456	0.00123527	0.00226093
RP5-991G20.1	PMFBP1 (-554042), ZFHX3 (+322168)	processed_transcript	0.184564	0.00122691	0.0022469
RP11-113K21.4	PCF11 (-72296), RAB30 (-12957)	lincRNA	0.184754	0.00121252	0.00222307
UCA1	OR10H1 (-24507), CYP4F2 (+65441)	lincRNA	0.185124	0.0011848	0.00217595
AC006378.3	BET1 (+37478), GNG11 (+45196)	processed_transcript	0.185819	0.00113425	0.00208666
RP11-196G18.22	HIST2H2AA3 (-4300), HIST2H2AA3 (-4010)	sense_overlapping	0.18593	0.00112637	0.00207334
AC113189.5	MPDU1 (-629)	antisense	0.186564	0.00108234	0.00199911
RP11-121A14.2	NEK6 (+2286), PSMB7 (+155239)	antisense	0.18672	0.00107179	0.00198302
RP11-809O17.1	PTK2 (-126689), SLC45A4 (+100572)	antisense	0.186882	0.00106085	0.00196591
RP11-392A22.2	TIPARP (+105540), CCNL1 (+378489)	lincRNA	0.187008	0.00105247	0.00195286
RP11-277P12.20	KLRK1 (+8917), KLRD1 (+73319)	lincRNA	0.187093	0.00104682	0.0019446
CTD-2162K18.5	ZNF850 (-40002), ZNF790 (+37971)	processed_transcript	0.187441	0.00102407	0.00190563
RP11-335O4.3	DYRK2 (+16223), IFNG (+494786)	antisense	0.188115	0.000981237	0.00183119
RP11-567G11.1	RTP4 (+80767), SST (+221266)	lincRNA	0.188874	0.000934986	0.00174992
RP11-152N13.5	MRPS16 (-877)	lincRNA	0.188896	0.000933632	0.0017484
RP11-215P8.4	PHF15 (-81274), UBE2B (+73654)	lincRNA	0.189625	0.000891159	0.00167273
CTB-58E17.3	MLLT6 (-750)	antisense	0.189851	0.000878384	0.00165067
CTD-2020K17.3	FMNL1 (+17956), MAP3K14 (+77166)	antisense	0.190177	0.00086024	0.00161939
RP11-169E6.1	DNAJA2 (-2772)	antisense	0.190334	0.000851609	0.00160408
RP11-287A8.6	FSD1L (-56681), SLC44A1 (+146705)	processed_transcript	0.191028	0.000814415	0.0015367
AC026202.3	EDEM1 (-15557), ARL8B (+49872)	antisense	0.191042	0.000813685	0.00153622
RP11-661A12.7	NAPRT1 (-1810)	antisense	0.191168	0.000807099	0.00152468
LINC00663	ZNF14 (-33782), ZNF506 (+54857)	lincRNA	0.191392	0.000795529	0.0015037
RP11-1334A24.6	PDLIM7 (-1720)	antisense	0.191664	0.000781655	0.00148007
RP1-101K10.6	FBXO5 (-3418)	antisense	0.192528	0.000739108	0.00140114
MIR155HG	MRPL39 (+38951)	lincRNA	0.192814	0.000725545	0.00137624
RP11-65J3.1	METTL11A (-280237), PPP2R4 (+234970)	lincRNA	0.192982	0.000717648	0.00136206
RP11-320N7.2	CCND2 (-249919), PARP11 (-150375)	lincRNA	0.193802	0.000680276	0.00129417
XIST	ZCCHC13 (-467488), CHIC1 (+273553)	lincRNA	0.193865	0.000677506	0.00128986
RP3-410B11.1	RAI2 (-176083), SCML2 (+317304)	lincRNA	0.194309	0.000658123	0.00125423
CTC-786C10.1	KIAA0182 (-434999), KIAA0513 (+150515)	processed_transcript	0.194433	0.000652782	0.00124479
CTD-2256P15.2	MARCH6 (-565)	antisense	0.194435	0.000652682	0.00124479
RP11-318C24.2	TNR (-169021), RFWD2 (+294597)	lincRNA	0.19446	0.00065165	0.00124409
CTD-3131K8.2	PGLS (-11184), SLC27A1 (+29948)	processed_transcript	0.19497	0.000630194	0.00120455
RP3-477O4.16	ERGIC3 (-22883), CEP250 (+63672)	lincRNA	0.195348	0.000614718	0.00117636
NAPA-AS1	KPTN (-8675), NAPA (+22319)	antisense	0.195553	0.000606491	0.0011613
RP11-84A14.4	LZIC (-3666), NMNAT1 (+3020)	processed_transcript	0.198223	0.000508098	0.000977529
RP13-270P17.2	LPIN2 (-206890), MYOM1 (+1271)	processed_transcript	0.198964	0.000483522	0.00093191
CTD-3184A7.4	GMEB2 (-997)	antisense	0.199537	0.000465292	0.000897844
RP11-143J24.1	TJP1 (-203142), CHRFAM7A (+368016)	lincRNA	0.200036	0.000449943	0.000868744
RP11-118B22.2	LOC642846 (-42172), PZP (-33151)	lincRNA	0.200541	0.000434883	0.000841675
RP11-138J23.1	NUDT12 (-529868)	lincRNA	0.200727	0.000429478	0.000831712
CTC-338M12.5	TRIM7 (+12001), OR2V2 (+38233)	antisense	0.20094	0.000423321	0.000820771
RP11-849F2.5	KRBA2 (-1905)	processed_transcript	0.201222	0.000415318	0.000805736
CTD-2554C21.2	SIPA1L3 (-85230), ZNF573 (-42408)	processed_transcript	0.201428	0.000409564	0.000795527
RP11-505P4.6	EEF1A1 (+28649), MTO1 (+30652)	antisense	0.201725	0.000401394	0.000780126
RP11-589P10.5	ALOX12 (-1150)	lincRNA	0.202897	0.00037064	0.000723396
AC114803.3	PTPRN (+8007), DNAJB2 (+22248)	antisense	0.203383	0.000358538	0.000700199
RP11-163N6.2	CA8 (-169296), RAB2A (-66219)	processed_transcript	0.203477	0.00035623	0.00069611
RP11-181G12.2	SKI (-45604), PRKCZ (+132621)	antisense	0.203546	0.000354546	0.000693648
FARP1-AS1	RNF113B (-258355), STK24 (+141520)	antisense	0.204732	0.000326824	0.000642138
JPX	ZCCHC13 (-331774), CHIC1 (+409267)	lincRNA	0.204956	0.000321814	0.000633241
RP11-728F11.4	DSCAML1 (-39002), FXYD6-FXYD2 (+40768)	antisense	0.205158	0.000317375	0.000625092
RP11-122G18.5	FCGR2A (-135422), SDHC (+55617)	antisense	0.205859	0.000302369	0.000596263
RP11-618P17.3	PDCD2L (-11788), GPI (+27483)	processed_transcript	0.205905	0.000301409	0.000594731
CTD-3094K11.1	FURIN (-28104), BLM (+123202)	sense_overlapping	0.20641	0.000291041	0.000575326
RP11-7O14.1	SALL1 (-616574), TOX3 (+779049)	lincRNA	0.206503	0.000289167	0.00057197
MAP3K14-AS1	FMNL1 (+36352), MAP3K14 (+58770)	antisense	0.206966	0.000280011	0.000554878
RP11-640I15.1	ZNF286A (-46538), CDRT1 (-33335)	antisense	0.207115	0.000277119	0.000549483
RP3-523K23.2	HCRTR2 (-230140), TINAG (+635728)	sense_overlapping	0.207925	0.000261907	0.000519957
RP4-639F20.3	CNN3 (-78017), ALG14 (+67755)	processed_transcript	0.208433	0.000252746	0.000502424
RP11-67L3.5	DHCR24 (-190)	antisense	0.208501	0.000251543	0.000500612
RP4-622L5.7	DCDC2B (-3303)	antisense	0.209024	0.000242494	0.000483197
CTD-2017D11.1	ZNF254 (-36997), ZNF726 (+135295)	lincRNA	0.210175	0.000223611	0.000446671
CTA-292E10.6	ZNRF3 (-59146), XBP1 (-24049)	antisense	0.21163	0.000201701	0.0004039
AC005534.9	SHH (-860484), RNF32 (+29780), LMBR1 (+220451)	antisense	0.211772	0.000199668	0.000400077
CTD-3110H11.1	GABPB1 (-4414)	lincRNA	0.212252	0.000192953	0.000387342
RP11-707G14.7	DNAJB13 (-20867), PAAF1 (+52464)	lincRNA	0.212852	0.000184866	0.000371799
RP11-483F11.7	SLC25A28 (-32483), ENTPD7 (-6559)	antisense	0.212983	0.000183142	0.000368561
AP000442.1	OSBP (-12001), PATL1 (+40893)	antisense	0.212984	0.000183127	0.000368561
CTD-2342J14.6	EPOR (+12813), LPPR2 (+16143)	antisense	0.213326	0.000178703	0.000360751
RP5-1068B5.3	ACTA1 (-6556), NUP133 (+67689)	lincRNA	0.213408	0.000177658	0.000358865
RP11-309L24.4	ATP6V1F (+4908), KCP (+43008)	lincRNA	0.21366	0.000174467	0.000353079
RP11-18A3.4	EPB41L4B (-56482), PTPN3 (+121090)	processed_transcript	0.213812	0.000172576	0.000349472
AP000487.6	CTTN (-75639), PPFIA1 (+52167)	antisense	0.214263	0.000167064	0.000338521
RP11-302K17.7	LDB1 (-564)	antisense	0.214342	0.000166116	0.000336812
NDUFB2-AS1	NDUFB2 (-475)	antisense	0.214403	0.00016539	0.00033555
RP11-231E4.4	ZNF407 (-80546), CNDP1 (+60685)	lincRNA	0.214865	0.000159974	0.000325583
RP4-794H19.1	FGGY (-407168), JUN (-105672)	lincRNA	0.215057	0.000157774	0.000321307
AC009961.3	BAZ2B (-74968), MARCH7 (-20930)	processed_transcript	0.216552	0.000141574	0.00028886
RP11-254I22.3	ELL2 (-252139), PCSK1 (+219071)	lincRNA	0.216691	0.00014014	0.000286115
AC104135.3	POLE4 (-30365), HK2 (+95628)	lincRNA	0.216726	0.000139784	0.000285569
RP11-546K22.1	PCMTD1 (-93041), ST18 (+417663)	lincRNA	0.216971	0.000137314	0.000280878
RP5-890O3.9	CPSF3L (+6531), PUSL1 (+9521)	processed_transcript	0.217551	0.000131621	0.000269573
LINC00511	SOX9 (+360776), SLC39A11 (+610916)	lincRNA	0.217633	0.000130841	0.000268144
TSSC1-IT1	MYT1L (-968629), TRAPPC12 (-79772)	sense_intronic	0.218092	0.00012652	0.000260114
RP11-242D8.1	NBR1 (-3936)	lincRNA	0.218218	0.000125359	0.00025789
CTD-2015H6.3	ZFYVE16 (+77159), ANKRD34B (+85307)	antisense	0.218244	0.000125113	0.000257549
AP006216.10	ZNF259 (+14226)	antisense	0.218865	0.00011954	0.000246232
SNORD56	NOP56 (+4127), IDH3B (+7538)	processed_transcript	0.218926	0.000119006	0.000245288
RP11-608O21.1	SLIT2 (-571048)	processed_transcript	0.219294	0.000115823	0.000238881
RP11-70P17.1	MAN1C1 (-31551), LDLRAP1 (+42332)	lincRNA	0.219985	0.000110075	0.000227315
RP11-215P8.3	PHF15 (-125399), UBE2B (+29529)	antisense	0.220241	0.000108009	0.000223192
RP11-752G15.6	WHAMM (-55336), AP3B2 (-44002)	processed_transcript	0.220469	0.000106201	0.000219596
RP11-473M20.11	ZNF205 (-4392)	sense_overlapping	0.220596	0.000105209	0.000217683
CTB-179K24.3	GEMIN7 (+8591), NKPD1 (+72299)	antisense	0.221225	0.000100408	0.000208149
RP11-579D7.4	CACNB3 (-24591), ADCY6 (-5747)	lincRNA	0.222174	9.35585e-05	0.000194198
CTA-211A9.5	CRYBA4 (+104522)	lincRNA	0.22295	8.82846e-05	0.000183605
RP11-137L10.6	PPP3CB (-11773), USP54 (+67878)	antisense	0.223006	8.79148e-05	0.000182953
RP3-461P17.10	WFDC2 (-21882), PIGT (+31805)	lincRNA	0.223864	8.24363e-05	0.000171663
SNHG15	CCM2 (-15196), MYO1G (-5887)	lincRNA	0.223937	8.19831e-05	0.000170829
AC009120.6	PSMD7 (+23499), LOC283922 (+47981)	processed_transcript	0.224421	7.90489e-05	0.000164927
RP11-313D6.4	PDCD4 (-745)	antisense	0.224667	7.76007e-05	0.000162115
RP11-264B17.4	LAT (-7928), SPNS1 (+2123)	antisense	0.225131	7.49244e-05	0.000156726
RP11-439E19.3	SCCPDH (+60123), AHCTF1 (+147225)	processed_transcript	0.225909	7.06358e-05	0.000148427
RP11-316M1.11	GABPB2 (-5682), MLLT11 (+5247)	processed_transcript	0.225972	7.03037e-05	0.000147825
RP11-680F8.1	FAM189A1 (-107250), TJP1 (+144529)	antisense	0.226017	7.00606e-05	0.00014741
AC093620.5	TNRC18 (+3249), SLC29A4 (+137367)	antisense	0.226281	6.8671e-05	0.00014458
RP1-239B22.5	KCNJ11 (+6569), B7H6 (+30328)	antisense	0.226444	6.78266e-05	0.000142988
RP11-252A24.7	CLEC18B (-27189), GLG1 (+158485)	lincRNA	0.226719	6.64222e-05	0.00014021
RP11-413E6.8	FRG2C (+11517), ZNF717 (+109257)	lincRNA	0.226734	6.63463e-05	0.000140141
RP11-395G23.3	OXR1 (-176403), ZFPM2 (+952602)	lincRNA	0.226787	6.60754e-05	0.00013966
AC000068.5	MRPL40 (+16486), UFD1L (+30216)	lincRNA	0.226814	6.59415e-05	0.000139468
RP5-1065P14.2	RAB4A (-177272), RHOU (+358783)	lincRNA	0.227316	6.34637e-05	0.000134492
XXBAC-B476C20.9	PEX26 (-758)	antisense	0.227329	6.3403e-05	0.000134451
RP11-31F19.1	DMRT1 (-293266), KANK1 (+43721)	sense_intronic	0.227672	6.17599e-05	0.000131052
CTD-2666L21.1	ZNF136 (+53334), ZNF44 (+78508)	lincRNA	0.22796	6.04143e-05	0.000128281
PSMG3-AS1	ELFN1 (-129313), TMEM184A (-23419)	lincRNA	0.228871	5.63381e-05	0.000119862
RP4-785G19.5	ASIP (-2359)	processed_transcript	0.229173	5.50423e-05	0.000117182
RP5-1148A21.3	PTP4A1 (-309)	antisense	0.22927	5.4635e-05	0.000116392
LRCOL1	GALNT9 (-277481), P2RX2 (-12017)	lincRNA	0.229664	5.29991e-05	0.00011313
RP11-165J3.6	FAM120A (-15665), WNK2 (+251296)	antisense	0.230008	5.16084e-05	0.000110234
RP11-325F22.2	MLL5 (-62492), LHFPL3 (+623041)	lincRNA	0.230056	5.14189e-05	0.000109902
RP11-856B14.1	SSSCA1 (-1020)	processed_transcript	0.230574	4.94007e-05	0.000105728
LA16C-313D11.12	METRN (-24396), STUB1 (+10662)	processed_transcript	0.230922	4.80829e-05	0.000103112
RP5-855F14.1	TARBP1 (-50732), IRF2BP2 (+79690)	lincRNA	0.231589	4.56572e-05	9.79752e-05
RP11-429J17.8	FAM83H (-55945), SCRIB (+25690)	antisense	0.232076	4.39587e-05	9.45185e-05
RP11-295D4.1	VASN (-35004), GLIS2 (+4629)	non_coding	0.232758	4.16772e-05	8.97918e-05
CTC-463N11.3	RGMB (+2248), CHD1 (+154991)	antisense	0.232789	4.15754e-05	8.96322e-05
RP3-340B19.3	TULP1 (-32280), FKBP5 (+143792)	lincRNA	0.233326	3.98651e-05	8.61172e-05
RP11-59J5.1	SLC16A9 (-35329), CCDC6 (+161436)	lincRNA	0.233483	3.93771e-05	8.51197e-05
RP11-627G23.1	B3GAT1 (-59125)	lincRNA	0.233868	3.82049e-05	8.2641e-05
CTB-171A8.1	CEACAM16 (-23656), CEACAM19 (+4041)	antisense	0.234328	3.68469e-05	7.9757e-05
RP6-170F5.2	ALG13 (-164088), DCX (-105884)	lincRNA	0.234849	3.53628e-05	7.65958e-05
RP11-183E9.3	KIAA1217 (+40080), ARHGAP21 (+474797)	lincRNA	0.234955	3.50693e-05	7.60108e-05
AC007292.6	MPND (+20687), SH3GL1 (+36354)	antisense	0.235328	3.40511e-05	7.38534e-05
RP11-817O13.8	MAN2C1 (-269)	lincRNA	0.235603	3.3319e-05	7.24599e-05
U47924.19	EMG1 (+12858), LPCAT3 (+33040)	processed_transcript	0.236898	3.0063e-05	6.55994e-05
RP11-60I3.5	STX17 (-10170), NR4A3 (+74608)	antisense	0.236953	2.99319e-05	6.53573e-05
AC025335.1	KCNAB3 (+14797), CHD3 (+29833)	antisense	0.236994	2.98344e-05	6.51885e-05
RP11-499E18.1	SLC39A8 (-88808), NFKB1 (-67023)	processed_transcript	0.237713	2.81704e-05	6.15942e-05
TMEM161B-AS1	TMEM161B (-83942), MEF2C (+551315)	lincRNA	0.237896	2.77617e-05	6.07415e-05
CTB-175P5.4	ZNF91 (-12187), ZNF675 (+279561)	lincRNA	0.238283	2.69143e-05	5.89673e-05
CTD-2189E23.2	CD97 (-112552), LPHN1 (-62407)	lincRNA	0.238335	2.68016e-05	5.88001e-05
RP11-790G19.2	SLC29A3 (-101535), UNC5B (+5183)	antisense	0.239123	2.51603e-05	5.53116e-05
AF186192.1	ARHGAP39 (-85396), ZNF251 (+56686)	lincRNA	0.239686	2.40459e-05	5.29336e-05
SNHG9	RNF151 (-1640), RPS2 (-408)	lincRNA	0.239845	2.37393e-05	5.22943e-05
CTD-2017C7.2	DYNC1H1 (-161090), PPP2R5C (+41640)	antisense	0.239965	2.35106e-05	5.18258e-05
LINC00515	MRPL39 (+24441)	antisense	0.240178	2.31089e-05	5.09752e-05
LINC00240	ZNF322 (-329987), HIST1H2BJ (+110608)	lincRNA	0.240592	2.23498e-05	4.94692e-05
RP11-525G13.2	POGK (-941370), UCK2 (+70622)	antisense	0.240977	2.16634e-05	4.80157e-05
RP11-326F20.5	SPINK4 (-66719), B4GALT1 (-6121)	antisense	0.241007	2.16102e-05	4.79602e-05
AP001469.9	LSS (-24017), MCM3AP (+32481)	processed_transcript	0.241516	2.07358e-05	4.6086e-05
CTB-41I6.2	PIK3R5 (-59742), NTN1 (-49283)	lincRNA	0.241709	2.04146e-05	4.54343e-05
BX322557.10	POFUT2 (-1999)	lincRNA	0.241749	2.03478e-05	4.5317e-05
RP11-321F8.4	ARL1 (-922)	lincRNA	0.24198	1.99687e-05	4.45339e-05
RP11-415J8.3	PHC2 (+58889), ZNF362 (+60131)	antisense	0.242807	1.86666e-05	4.16875e-05
RPS10P7	NAV1 (-123734), CSRP1 (-17749)	processed_transcript	0.242943	1.84613e-05	4.12574e-05
LINC00263	WNT8B (-84564), SCD (+31476)	lincRNA	0.24356	1.7552e-05	3.93339e-05
DNAJC3-AS1	DNAJC3 (-2259)	lincRNA	0.243688	1.73687e-05	3.89502e-05
RP11-617D20.1	KLF3 (-25377), PTTG2 (+678357)	processed_transcript	0.244879	1.57485e-05	3.5415e-05
HOXB-AS5	PRAC (-1792)	antisense	0.245053	1.55243e-05	3.49595e-05
CTA-384D8.20	CPT1B (-4986), CHKB (-452)	antisense	0.245338	1.5164e-05	3.41717e-05
AP000473.5	CXADR (-877150), USP25 (+905578)	lincRNA	0.245753	1.46523e-05	3.30418e-05
MIAT	CRYBA4 (+39487)	lincRNA	0.245828	1.45627e-05	3.28626e-05
TMEM254-AS1	SFTPD (-113781), FAM213A (-15784)	lincRNA	0.246067	1.42776e-05	3.22641e-05
LINC00539	SKA3 (-124745), ZDHHC20 (+158022)	processed_transcript	0.246338	1.39596e-05	3.15676e-05
CTB-31N19.3	SLC7A5P2 (-106628), IGSF6 (+25594)	sense_intronic	0.246647	1.36068e-05	3.0813e-05
MORC2-AS1	MORC2 (+40822), OSBP2 (+232572)	antisense	0.246951	1.32672e-05	3.0086e-05
CTD-2083E4.7	SDHA (-22182), PLEKHG4B (+55801)	sense_overlapping	0.247427	1.27518e-05	2.89375e-05
RP11-701B16.2	JKAMP (+17912), RTN1 (+368484)	processed_transcript	0.247703	1.24621e-05	2.82999e-05
RP11-490M8.1	CRIM1 (-1296)	lincRNA	0.248021	1.21364e-05	2.75991e-05
RP11-303E16.5	ATMIN (+20010), GCSH (+40512)	antisense	0.2484	1.17579e-05	2.67758e-05
AC156455.1	MLXIP (-12785), BCL7A (+44006)	lincRNA	0.248478	1.1681e-05	2.66384e-05
AL512355.4	JAG2 (-4687)	antisense	0.24862	1.1543e-05	2.63608e-05
HCG11	HMGN4 (-14131), BTN1A1 (+22983)	lincRNA	0.248632	1.15317e-05	2.63534e-05
RP11-690G19.3	STAC2 (-27693), FBXL20 (+148176)	lincRNA	0.249164	1.1029e-05	2.52225e-05
RP11-166D19.1	BLID (+43876), SORL1 (+620135)	processed_transcript	0.249548	1.06787e-05	2.4456e-05
ILF3-AS1	ILF3 (-1408)	lincRNA	0.249863	1.04002e-05	2.3852e-05
RP13-580F15.2	SPNS2 (-14675), SPNS3 (+50235)	antisense	0.250099	1.01951e-05	2.33981e-05
CTD-3010D24.3	SLC39A11 (+449342), SOX9 (+522350)	processed_transcript	0.250244	1.00718e-05	2.31316e-05
CTB-41I6.1	NTN1 (-55059), PIK3R5 (-53966)	lincRNA	0.250507	9.85091e-06	2.26564e-05
AC005253.2	UBA52 (-12137), KXD1 (+1905)	antisense	0.25086	9.56147e-06	2.20377e-05
CTD-2647L4.3	HMBOX1 (+162744), KIF13B (+209955)	3prime_overlapping_ncrna	0.251285	9.22385e-06	2.12899e-05
LA16C-380A1.1	METRN (-4162)	lincRNA	0.251515	9.04585e-06	2.08939e-05
RP11-229E13.2	CNP (+9706), DNAJC7 (+41250)	3prime_overlapping_ncrna	0.251659	8.93607e-06	2.06551e-05
AC017074.2	RABL2A (+63650), SLC35F5 (+65933)	lincRNA	0.252038	8.65332e-06	2.00445e-05
RP11-967K21.1	PTHLH (-204849), CCDC91 (-80370)	antisense	0.252613	8.24021e-06	1.91149e-05
SNHG10	GLRX5 (-1402)	antisense	0.252867	8.06409e-06	1.87332e-05
RP11-843P14.1	THOC3 (-386645), KIAA1191 (+6619)	antisense	0.252909	8.03555e-06	1.86803e-05
AC079922.3	SLC20A1 (-2096)	lincRNA	0.253583	7.58627e-06	1.76613e-05
RP11-74E22.3	KIAA0664 (-938)	antisense	0.2541	7.25828e-06	1.69099e-05
PRRT3-AS1	PRRT3 (+1299), CRELD1 (+17254)	antisense	0.254213	7.18808e-06	1.67705e-05
RP5-997D16.2	C1orf212 (+8692), GJA4 (+58126)	antisense	0.254216	7.18639e-06	1.67705e-05
AC004447.2	HOMER3 (-51019), SUGP2 (+41320)	antisense	0.254338	7.11122e-06	1.66271e-05
RP11-558F24.4	PIK3CD (+31955), CLSTN1 (+140805)	lincRNA	0.254659	6.91854e-06	1.61883e-05
RP11-314N13.3	SDCBP2 (-36234), FKBP1A (+31069)	antisense	0.254967	6.73757e-06	1.57877e-05
AP006621.6	PDDC1 (-4388)	antisense	0.254969	6.73635e-06	1.57877e-05
RP5-821D11.7	SREBF2 (-162)	lincRNA	0.255472	6.45131e-06	1.51388e-05
AC012309.5	HKR1 (-75955), ZNF383 (+32259)	lincRNA	0.255573	6.39514e-06	1.50179e-05
RP11-95O2.5	TPGS2 (-416301), CELF4 (+320541)	antisense	0.256236	6.03989e-06	1.42043e-05
RP11-400K9.4	OPRK1 (-267917), ATP6V1H (+323739)	lincRNA	0.256325	5.99327e-06	1.41049e-05
AD000090.2	TMEM147 (-2217)	antisense	0.256366	5.97235e-06	1.40659e-05
CTD-2003C8.1	ZBED5 (-24457), CSNK2A1 (+470827)	lincRNA	0.256407	5.95099e-06	1.40258e-05
RP11-143E21.6	PIWIL1 (-79686), FZD10 (+95743)	lincRNA	0.256467	5.9204e-06	1.39639e-05
AC010504.2	GPI (-11243), LSM14A (+181437)	antisense	0.256491	5.90798e-06	1.39447e-05
AC107057.1	SOX11 (-139762)	lincRNA	0.257415	5.45328e-06	1.28903e-05
AC012307.3	STARD7 (-16683), TMEM127 (+40495)	processed_transcript	0.257773	5.28632e-06	1.25048e-05
MIR600HG	GPR21 (+77918), STRBP (+156091)	sense_intronic	0.258106	5.13543e-06	1.21567e-05
RP3-400N23.6	PIK3IP1 (-22726), PATZ1 (+31003)	antisense	0.258415	4.99918e-06	1.18515e-05
RP13-152O15.5	TCEA2 (-143)	antisense	0.258668	4.89016e-06	1.16016e-05
RP11-843P14.2	THOC3 (-382220), KIAA1191 (+11044)	antisense	0.259349	4.60744e-06	1.09469e-05
RP11-229P13.20	FUT7 (-4657)	antisense	0.259492	4.55017e-06	1.08267e-05
RP11-290F20.1	PTPN1 (-206533), CEBPB (+113238)	lincRNA	0.25996	4.36732e-06	1.04252e-05
AP001372.2	LIPT2 (-2239)	processed_transcript	0.26029	4.24261e-06	1.01407e-05
SNRK-AS1	SNRK (+64291), ANO10 (+271265)	antisense	0.260328	4.22828e-06	1.01203e-05
AC005082.12	GPNMB (-39668), NUPL2 (+25202)	lincRNA	0.260347	4.2212e-06	1.01109e-05
SNHG1	SLC3A2 (-2061)	processed_transcript	0.260606	4.12633e-06	9.89096e-06
CECR5-AS1	CECR5 (-3135)	antisense	0.2607	4.09215e-06	9.81631e-06
RP11-81A22.5	PLD2 (-3015)	processed_transcript	0.261265	3.89355e-06	9.35377e-06
RP11-308D16.4	RBMX (-84732), GPR101 (+66162)	processed_transcript	0.261383	3.8533e-06	9.26394e-06
RP11-501I18.2	RPL7L1 (-89644), TBCC (-44143)	sense_intronic	0.262059	3.62967e-06	8.73928e-06
CTB-55O6.12	ASF1B (-17595), LPHN1 (+51962)	antisense	0.262229	3.57548e-06	8.61523e-06
AD000684.2	USF2 (-5168), LSR (+15169)	sense_intronic	0.262465	3.50153e-06	8.44962e-06
RP11-697M17.1	HNF4G (-265896), CRISPLD1 (+289599)	lincRNA	0.262961	3.3509e-06	8.09217e-06
RAB11B-AS1	RAB11B (-7792), ANGPTL4 (+18402)	antisense	0.262969	3.34846e-06	8.09217e-06
XXYAC-YX65C7_A.2	THBS2 (+27633), SMOC2 (+784673)	antisense	0.263096	3.31106e-06	8.0102e-06
RP5-1125A11.1	RALY (-4948)	lincRNA	0.263335	3.24131e-06	7.85685e-06
RP11-492E3.2	METTL11A (-46174), PPP2R4 (+469033)	antisense	0.26389	3.08494e-06	7.48342e-06
AC009133.15	PRRT2 (-4974), MAZ (+580)	antisense	0.264173	3.00822e-06	7.30277e-06
AC109642.1	LCLAT1 (-97726), LBH (+118014)	lincRNA	0.264334	2.96507e-06	7.20344e-06
RP11-21L19.1	RRAS2 (+90916), SPON1 (+305630)	antisense	0.264847	2.83212e-06	6.89597e-06
RP11-10O17.2	ARID3B (-69924), SEMA7A (-37325)	antisense	0.264867	2.82714e-06	6.88902e-06
AC074138.3	ZNF567 (-2957)	lincRNA	0.265268	2.72751e-06	6.65126e-06
RP13-516M14.1	CSNK1D (-20595), CD7 (+23291)	lincRNA	0.265603	2.64662e-06	6.45887e-06
RP11-79N23.1	KLHL31 (-78177), LRRC1 (-50851)	lincRNA	0.265661	2.63304e-06	6.43485e-06
AC005104.3	FARP2 (-4027)	antisense	0.265865	2.585e-06	6.32281e-06
RP11-977G19.11	CS (-7084), CNPY2 (+8869)	antisense	0.265879	2.58198e-06	6.32019e-06
RP13-941N14.1	ORAI1 (-39402), KDM2B (-6133)	lincRNA	0.266108	2.52923e-06	6.19574e-06
RP11-119B16.2	PANK2 (-542)	antisense	0.266202	2.50795e-06	6.14828e-06
CTD-2555O16.2	AKAP5 (-29753), MTHFD1 (+47705)	antisense	0.266228	2.50202e-06	6.13838e-06
DHRS4-AS1	CPNE6 (-107742), DHRS4 (+10029)	processed_transcript	0.266945	2.34549e-06	5.77186e-06
RSBN1L-AS1	RSBN1L (-19464), PTPN12 (+139506)	lincRNA	0.267422	2.24653e-06	5.53677e-06
CTD-2382E5.3	SPTBN5 (-3955)	processed_transcript	0.267627	2.20532e-06	5.44765e-06
CTD-2267D19.2	GJD3 (+22692), RARA (+32830)	antisense	0.267736	2.18357e-06	5.39803e-06
PSPC1-AS1	MPHOSPH8 (+45545), PSPC1 (+103826)	antisense	0.267759	2.17914e-06	5.39121e-06
RP11-247A12.7	METTL11A (-455469), PPP2R4 (+59738)	lincRNA	0.267874	2.15648e-06	5.33923e-06
RP11-539L10.3	S100P (-21562), MRFAP1 (+31559)	antisense	0.268336	2.06794e-06	5.12786e-06
AC004069.2	CXXC4 (-647639), TET2 (-7736)	lincRNA	0.26856	2.0264e-06	5.03257e-06
RP11-894P9.1	XRCC3 (+32298), KLC1 (+54000)	antisense	0.268936	1.95823e-06	4.87073e-06
RP11-517P14.2	ZNF487P (-15924), HNRNPF (-13351)	lincRNA	0.269304	1.89369e-06	4.71747e-06
Z83851.4	TCF20 (-61264), NFAM1 (+155692)	lincRNA	0.269327	1.88976e-06	4.71129e-06
RP11-883G14.1	CYLD (+150580), SALL1 (+258642)	lincRNA	0.269544	1.85274e-06	4.62612e-06
AC005281.1	VWDE (-114943), SCIN (-51408)	processed_transcript	0.269909	1.7921e-06	4.47819e-06
FBXL19-AS1	FBXL19 (-3281)	antisense	0.270062	1.76717e-06	4.42272e-06
RP11-394B2.6	MTSS1L (-61440), VAC14 (+53667)	antisense	0.270711	1.66527e-06	4.1709e-06
RP5-884G6.2	SLC35A3 (-861)	antisense	0.270718	1.66414e-06	4.1709e-06
RP11-690D19.3	MMP13 (-97509), DCUN1D5 (+38972)	sense_overlapping	0.271096	1.60756e-06	4.03261e-06
RP11-452L6.1	ZNF843 (-8487), ARMC5 (-7482)	lincRNA	0.271767	1.51133e-06	3.79709e-06
RP11-562A8.4	USP50 (+48736), USP8 (+73587)	antisense	0.271902	1.49276e-06	3.75627e-06
CTD-2527I21.11	FXYD3 (-33147), HPN (+42175)	antisense	0.272376	1.42891e-06	3.60401e-06
RP11-251A15.4	PPP1R3C (-157464), TNKS2 (-7829)	antisense	0.272492	1.41366e-06	3.56832e-06
XXBAC-B135H6.15	LZTR1 (-21385), CRKL (+43459)	lincRNA	0.272618	1.39735e-06	3.53545e-06
CTD-3138B18.5	ZNF8 (-10912), ZNF544 (+39336)	antisense	0.272712	1.38525e-06	3.50757e-06
RP11-983P16.4	TENC1 (-15534), EIF4B (+28239)	antisense	0.273765	1.25658e-06	3.18925e-06
AC073842.19	MBLAC1 (+9004), GAL3ST4 (+33049)	antisense	0.273877	1.24358e-06	3.15873e-06
RP5-1050D4.4	CAMTA2 (+475)	antisense	0.274568	1.16624e-06	2.96462e-06
RP11-727F15.11	TAF6L (+60)	antisense	0.274874	1.13349e-06	2.88362e-06
RP11-27G24.1	LMAN1 (-14448), CCBE1 (+323688)	lincRNA	0.274904	1.13031e-06	2.87781e-06
GHRLOS2	GHRL (+7865), TATDN2 (+36589)	lincRNA	0.275295	1.08988e-06	2.77924e-06
AC092171.2	TNRC18 (+2062), SLC29A4 (+138554)	antisense	0.275512	1.06799e-06	2.72555e-06
RP11-304L19.1	PKD1 (+42468), TSC2 (+45441)	sense_overlapping	0.275623	1.05699e-06	2.69961e-06
RP11-304L19.3	PKD1 (+39970), TSC2 (+47939)	sense_intronic	0.275626	1.05673e-06	2.69961e-06
RP5-858B6.3	TTC13 (+101942), CAPN9 (+129546)	antisense	0.275716	1.04786e-06	2.68054e-06
DNM3OS	DNM3 (+301076), PIGC (+301533)	antisense	0.275889	1.03105e-06	2.63961e-06
CTC-550B14.7	GP6 (+11125), NLRP2 (+61855)	antisense	0.276036	1.017e-06	2.60571e-06
RP11-228B15.4	FPGS (+16418), ENG (+35475)	antisense	0.276165	1.00476e-06	2.57639e-06
RP4-612B15.3	SH3GLB1 (-588)	antisense	0.276769	9.49467e-07	2.43654e-06
RP1-90G24.6	RFPL3 (-79582), SLC5A4 (-19972)	lincRNA	0.276926	9.35585e-07	2.40282e-06
MMP24-AS1	MMP24 (+20745), EIF6 (+37222)	antisense	0.277568	8.80765e-07	2.26383e-06
RP11-432I5.2	MARVELD3 (-905)	antisense	0.278023	8.43767e-07	2.17045e-06
LA16C-321D4.2	KREMEN2 (-17221), FLYWCH1 (+35016)	antisense	0.278229	8.27526e-07	2.13037e-06
LINC00478	USP25 (+609972)	lincRNA	0.278771	7.86181e-07	2.02554e-06
PXN-AS1	RPLP0 (-6003), PXN (+58557)	antisense	0.2798	7.13152e-07	1.84179e-06
AC109826.1	MGAT4A (-35883), TSGA10 (+387715)	lincRNA	0.279814	7.12166e-07	1.84071e-06
RP11-675F6.4	FGFR1 (-87789), RNF5P1 (+45623)	lincRNA	0.279826	7.11388e-07	1.84017e-06
RP11-359B12.1	RAD52 (-32972), ERC1 (-8569)	processed_transcript	0.280115	6.92078e-07	1.79309e-06
HMGA1P4	SET (-25874), WDR34 (-6506)	antisense	0.280824	6.46902e-07	1.67873e-06
A2M-AS1	A2M (+49346), KLRG1 (+76991)	lincRNA	0.280977	6.37495e-07	1.65564e-06
RP11-3D4.3	CHRM5 (-113034), RYR3 (+544878)	antisense	0.281034	6.34071e-07	1.64807e-06
RP1-92O14.3	CDC20 (-2284)	antisense	0.281234	6.22044e-07	1.61812e-06
RP11-488C13.6	VASH1 (+16009), IRF2BPL (+250790)	antisense	0.281844	5.8678e-07	1.52761e-06
RP11-1038A11.3	NTF3 (-95048), KCNA5 (+293147)	lincRNA	0.282027	5.766e-07	1.50232e-06
ZNF205-AS1	ZNF205 (+467)	antisense	0.282175	5.68474e-07	1.48234e-06
AC093388.3	NAB1 (-97644), TMEM194B (-16736)	antisense	0.282226	5.657e-07	1.47629e-06
CTB-25B13.12	APC2 (+10066), C19orf25 (+19014)	processed_transcript	0.282471	5.52577e-07	1.44321e-06
RP11-471B22.2	CALM1 (+6896), TTC7B (+412538)	processed_transcript	0.282667	5.42245e-07	1.41737e-06
RP11-334J6.4	POMT1 (-12374), PRRC2B (+60438)	sense_intronic	0.282883	5.31115e-07	1.39278e-06
RP11-307B6.3	SHISA4 (+8233), LMOD1 (+49678)	antisense	0.283389	5.05877e-07	1.32875e-06
RP11-622K12.1	UBQLN2 (+210226), SPIN3 (+221736)	lincRNA	0.283402	5.05242e-07	1.32816e-06
RP11-529K1.4	ST3GAL2 (+49609), DDX19B (+90310)	antisense	0.284078	4.7336e-07	1.24637e-06
AC073635.5	FGL2 (-52398), PION (+164169)	antisense	0.284599	4.50081e-07	1.18604e-06
RP11-519G16.5	C15orf48 (+5665), SLC30A4 (+86574)	antisense	0.284941	4.35435e-07	1.14932e-06
PITPNA-AS1	INPP5K (-625)	antisense	0.285117	4.2807e-07	1.1308e-06
RP4-568F9.3	ZNF133 (+25961), DZANK1 (+152747)	antisense	0.285466	4.13802e-07	1.0949e-06
RP11-44F14.2	RBL2 (-55320), CHD9 (+324086)	lincRNA	0.285501	4.12405e-07	1.0921e-06
RP11-347C12.10	CD2BP2 (-623)	processed_transcript	0.285963	3.94275e-07	1.04666e-06
DOCK9-AS2	DOCK9 (-1816)	antisense	0.286154	3.87038e-07	1.02913e-06
RP11-738E22.2	IGFBP7 (+62197), POLR2B (+69245)	processed_transcript	0.28618	3.86035e-07	1.02731e-06
RP11-211G23.2	CCND1 (-269118), TPCN2 (+370405)	lincRNA	0.286371	3.78924e-07	1.00922e-06
RP11-54O7.2	OR4F16 (-227917), SAMD11 (-11170)	antisense	0.286719	3.66288e-07	9.76367e-07
RP11-328M4.2	FOXP4 (-24689), NCR2 (+185947)	antisense	0.286757	3.64915e-07	9.73507e-07
RP11-55L4.2	USP43 (-3587)	antisense	0.286856	3.61403e-07	9.64935e-07
RP13-131K19.1	C3orf71 (-62566), P4HTM (-7957)	antisense	0.286909	3.59561e-07	9.60809e-07
RP11-553L6.5	TIGIT (+22033), ZBTB20 (+68302)	lincRNA	0.287004	3.56244e-07	9.52732e-07
AC139887.4	PCGF3 (+58995), CPLX1 (+61377)	antisense	0.287379	3.43395e-07	9.19888e-07
RP1-90J20.7	SERPINB6 (-17402), NQO2 (-10266)	processed_transcript	0.287585	3.36543e-07	9.03028e-07
CTC-273B12.10	LMTK3 (-244)	lincRNA	0.288332	3.12772e-07	8.4064e-07
CTD-3093M3.1	MBOAT7 (-4329), TSEN34 (+2958)	lincRNA	0.288522	3.06984e-07	8.2577e-07
RP11-173B14.5	LMO7 (-15976), UCHL3 (+70556)	processed_transcript	0.288944	2.94507e-07	7.92865e-07
RP11-455B2.7	C10orf111 (-21208), LOC100192204 (+36820)	processed_transcript	0.289495	2.78935e-07	7.53451e-07
IDH1-AS1	IDH1 (-632)	antisense	0.290705	2.47495e-07	6.70204e-07
RP11-360L9.7	AGPAT6 (-35476), GINS4 (+13506)	antisense	0.290988	2.40643e-07	6.52196e-07
RP11-67L3.4	DHCR24 (-958)	antisense	0.291013	2.40041e-07	6.51108e-07
AC002398.13	HSPB6 (-13058), ARHGAP33 (-5429)	antisense	0.291262	2.34195e-07	6.35786e-07
RP11-368P15.3	FERMT2 (-86406), DDHD1 (+115825)	antisense	0.291712	2.23938e-07	6.08962e-07
RP4-781K5.8	IRF2BP2 (-118998), TOMM20 (+427987)	lincRNA	0.292019	2.17196e-07	5.91124e-07
RP1-5O6.6	MAFF (+8418), TMEM184B (+50710)	processed_transcript	0.292345	2.10255e-07	5.72715e-07
RP11-521B24.3	MTA1 (-1538)	antisense	0.292471	2.0764e-07	5.66068e-07
RP11-355O1.11	RABGAP1 (-2031)	sense_overlapping	0.292472	2.07606e-07	5.66068e-07
LA16C-329F2.1	MAPK8IP3 (+7647), NME3 (+57842)	antisense	0.292672	2.03506e-07	5.55736e-07
AC092431.1	AAK1 (-69147), ANXA4 (-29003)	processed_transcript	0.292718	2.02577e-07	5.53664e-07
RP11-611E13.2	CNOT2 (-169298), C12orf28 (+147039)	processed_transcript	0.292735	2.02228e-07	5.53179e-07
CTD-2002H8.2	ARID4A (-31333), PSMA3 (+22366)	processed_transcript	0.294055	1.77194e-07	4.8511e-07
RP11-403A21.1	TTC39C (-44094), LAMA3 (+280728)	lincRNA	0.294254	1.7368e-07	4.75892e-07
RP11-343H5.6	DYRK3 (-401)	antisense	0.294603	1.67689e-07	4.59865e-07
AC005306.3	BTBD2 (+25818), CSNK1G2 (+48723)	antisense	0.294751	1.65225e-07	4.53493e-07
AL136419.6	TSSK4 (+7096), NEDD8-MDP1 (+19554)	processed_transcript	0.295128	1.59061e-07	4.36944e-07
RP11-4K16.2	NOV (-185333), MAL2 (+22609)	lincRNA	0.295267	1.5685e-07	4.31239e-07
SBF2-AS1	SWAP70 (+120724), SBF2 (+509402)	lincRNA	0.295267	1.56842e-07	4.31239e-07
SNHG12	RAB42 (-11735), TRNAU1AP (+27743)	lincRNA	0.296428	1.39479e-07	3.84785e-07
AC004540.5	SNX10 (+156888), SKAP2 (+415938)	lincRNA	0.297266	1.28113e-07	3.54943e-07
ZMYM2-IT1	GJA3 (+82503), ZMYM2 (+119870)	sense_intronic	0.297508	1.24993e-07	3.46596e-07
RP11-10A14.5	TNKS (-360003), PPP1R3B (-45222)	lincRNA	0.297529	1.24726e-07	3.46152e-07
PDZK1IP1-AS1	PDZK1IP1 (+10305), CYP4A22 (+42359)	antisense	0.297738	1.22105e-07	3.3946e-07
RP11-440L14.1	CPLX1 (+54039), PCGF3 (+66333)	processed_transcript	0.297749	1.2197e-07	3.39376e-07
AC069513.3	MUC20 (-25076), SDHAP2 (+37767)	lincRNA	0.298175	1.16794e-07	3.26097e-07
RBM26-AS1	NDFIP2 (-66492), RBM26 (-8844)	lincRNA	0.299612	1.00834e-07	2.82022e-07
CTD-2537I9.12	EPN1 (-8317), U2AF2 (+14258)	antisense	0.299965	9.72395e-08	2.72439e-07
RP13-890H12.2	FMNL1 (-51731), HEXIM2 (+9297)	antisense	0.300242	9.45106e-08	2.65023e-07
RP11-290F24.6	OR52W1 (+3353), FAM160A2 (+32134)	lincRNA	0.3005	9.20353e-08	2.58306e-07
RP11-657O9.1	PPP2R3A (-567696), EPHB1 (+602720)	lincRNA	0.300741	8.97876e-08	2.52216e-07
RP1-257A7.4	TBC1D7 (+50139), PHACTR1 (+561611)	processed_transcript	0.300785	8.93814e-08	2.51293e-07
KCNMB2-IT1	KCNMB2 (-98181)	sense_intronic	0.301299	8.47641e-08	2.38934e-07
RP11-432J22.2	CAMSAP1 (-3503)	antisense	0.301379	8.40655e-08	2.37172e-07
CTD-2537I9.5	SGK110 (-31549), ZNF579 (+3753)	lincRNA	0.301421	8.37027e-08	2.36354e-07
RP5-1157M23.2	TLR9 (-8946), PPM1M (-5616)	lincRNA	0.302179	7.73984e-08	2.19318e-07
RP11-661A12.9	C8orf73 (-2685)	antisense	0.302357	7.59845e-08	2.155e-07
RP11-486O12.2	TMED2 (-862)	lincRNA	0.30292	7.16702e-08	2.03443e-07
AP001053.11	AGPAT3 (-56073), RRP1 (+19625)	antisense	0.303103	7.03269e-08	1.99805e-07
RP11-134G8.7	NAV1 (-127898), CSRP1 (-13585)	processed_transcript	0.303149	6.99903e-08	1.99024e-07
RP11-283G6.4	SSPN (+77937), ITPR2 (+559688)	antisense	0.303153	6.99618e-08	1.99024e-07
MID1IP1-AS1	MID1IP1 (+1293)	antisense	0.304258	6.23531e-08	1.77618e-07
AC010761.9	ERAL1 (-108415), TRAF4 (+2605)	antisense	0.304321	6.19463e-08	1.76615e-07
SNHG3	RCC1 (-9797), PHACTR4 (+138855)	processed_transcript	0.304857	5.85755e-08	1.67152e-07
RP11-678G14.3	ZNF429 (+73437), ZNF100 (+188556)	lincRNA	0.305523	5.46305e-08	1.56207e-07
RP11-6N17.4	SP2 (-2617)	processed_transcript	0.306011	5.19005e-08	1.4876e-07
RP4-537K17.2	USP1 (-319425), INADL (+374401)	antisense	0.306379	4.99335e-08	1.43249e-07
RP11-30L4.5	PHF2 (-26874), FAM120A (+97862)	processed_transcript	0.30699	4.68205e-08	1.34557e-07
RP11-325F22.3	MLL5 (-32511), LHFPL3 (+653022)	antisense	0.307276	4.5428e-08	1.30904e-07
RP11-617F23.1	IDH2 (+24115), ZNF710 (+76841)	antisense	0.307499	4.43711e-08	1.28087e-07
CTD-2037K23.2	AP3B1 (-56732), SCAMP1 (-9079)	lincRNA	0.307553	4.41213e-08	1.27479e-07
LINC00665	ZNF565 (-107728), ZFP14 (+56811)	lincRNA	0.307843	4.27905e-08	1.23745e-07
FGD5-AS1	NR2C2 (-13344), FGD5 (+115423)	antisense	0.308645	3.93028e-08	1.13862e-07
AL022341.3	RHOT2 (-19247), WFIKKN1 (+17824)	antisense	0.308668	3.92077e-08	1.13688e-07
CTC-559E9.6	ZNF14 (-72652), ZNF506 (+15987)	processed_transcript	0.309043	3.76791e-08	1.09452e-07
ACVR2B-AS1	ACVR2B (-1376)	lincRNA	0.30968	3.52111e-08	1.02467e-07
AC020907.6	SCN1B (-20866), GRAMD1A (+9480)	processed_transcript	0.309765	3.48915e-08	1.01628e-07
RP11-649A18.5	NT5C (-8088), HN1 (+14797)	sense_intronic	0.309799	3.47675e-08	1.01358e-07
RP11-49I11.1	MOCOS (-3795)	antisense	0.310184	3.33681e-08	9.73663e-08
RP11-767N6.7	TMEM69 (+7704), IPP (+54934)	processed_transcript	0.310915	3.08616e-08	9.01337e-08
CTD-2196E14.4	PLK1 (-5065), DCTN5 (+32449)	lincRNA	0.311198	2.99399e-08	8.75209e-08
RP11-545E17.3	ZDHHC12 (-4690)	antisense	0.311413	2.92596e-08	8.56096e-08
AC005785.5	AKAP8 (-3706)	lincRNA	0.311573	2.87624e-08	8.4231e-08
RP4-614O4.11	EIF6 (+10739), MMP24 (+47228)	antisense	0.311686	2.84156e-08	8.32908e-08
RP11-507K2.3	PTPN21 (+2734), SPATA7 (+166647)	processed_transcript	0.312105	2.71644e-08	7.97675e-08
RP11-196G11.2	STX4 (+12933), ZNF668 (+18573)	lincRNA	0.312628	2.56803e-08	7.54781e-08
RP11-99L13.2	FSCB (+114173)	lincRNA	0.312682	2.55318e-08	7.51098e-08
TMEM44-AS1	ATP13A3 (-118896), TMEM44 (+46286)	antisense	0.313298	2.38905e-08	7.03454e-08
RP4-613B23.1	ZBTB47 (-25509), NKTR (+27520)	antisense	0.313771	2.27014e-08	6.69661e-08
ST7-AS1	ST7 (+63)	antisense	0.314187	2.17025e-08	6.41362e-08
RP13-1032I1.7	SLC25A10 (-10029), HGS (+18380)	antisense	0.315018	1.9832e-08	5.87694e-08
RP11-407G23.4	ARL2BP (+2795), PLLP (+36751)	sense_intronic	0.315756	1.83027e-08	5.42872e-08
CTD-2132N18.2	ZNF385C (-3889)	sense_intronic	0.316346	1.71622e-08	5.09512e-08
CTC-542B22.2	C17orf79 (-20989), UTP6 (+21414)	lincRNA	0.316571	1.67446e-08	4.97571e-08
OGFR-AS1	OGFR (-1718)	antisense	0.316674	1.65584e-08	4.9249e-08
AC084117.3	LDHC (-6136), LDHA (+9904)	sense_intronic	0.316982	1.60095e-08	4.77042e-08
RP3-462E2.3	MAPKAPK5 (-29369), ALDH2 (+46219)	3prime_overlapping_ncrna	0.317315	1.54363e-08	4.60386e-08
AC017048.3	HNRNPA3 (-578809), MTX2 (+364490)	lincRNA	0.317789	1.46554e-08	4.37499e-08
NOP14-AS1	MFSD10 (-13459), NOP14 (+15073)	lincRNA	0.318047	1.42459e-08	4.25666e-08
TRAPPC12-AS1	ADI1 (+37754), TRAPPC12 (+102150)	antisense	0.318314	1.38334e-08	4.13722e-08
RP11-430C7.5	LRRN2 (+57226), MDM4 (+111864)	lincRNA	0.318432	1.36561e-08	4.08799e-08
SETD5-AS1	THUMPD3 (+11101), LHFPL4 (+179668)	processed_transcript	0.318541	1.34935e-08	4.04305e-08
CTD-3252C9.4	NANOS3 (-41847), ZSWIM4 (+39942)	lincRNA	0.318749	1.31878e-08	3.95512e-08
RP11-446H18.3	BBX (-239108)	lincRNA	0.31877	1.31566e-08	3.94941e-08
RP4-569M23.2	ZMYND8 (+3133), EYA2 (+459078)	lincRNA	0.318845	1.30492e-08	3.92082e-08
RP11-800A3.7	ARHGEF17 (-320)	antisense	0.319818	1.17209e-08	3.52499e-08
RP11-187A9.3	DGKH (-4720)	antisense	0.319875	1.16466e-08	3.50589e-08
CTD-2349P21.10	CRLF3 (+42903), LRRC37BP1 (+173427)	sense_intronic	0.320496	1.08737e-08	3.27933e-08
LINC00476	PTCH1 (-308744), C9orf102 (-58325)	lincRNA	0.320537	1.08244e-08	3.2675e-08
RP11-21N7.2	RUSC1 (-10535), FDPS (+1566)	antisense	0.320824	1.04847e-08	3.17089e-08
AC008280.5	ACYP2 (-89622), PSME4 (-54811)	processed_transcript	0.321025	1.0254e-08	3.10693e-08
RP11-483L5.1	CSNK2A1 (-218576), GALNTL4 (+50081)	antisense	0.321454	9.77674e-09	2.96509e-08
RP11-382A18.1	FAM84B (-827512), POU5F1B (-29634)	antisense	0.321534	9.69002e-09	2.94155e-08
RP11-575L7.8	C9orf64 (-17257), HNRNPK (+6264)	antisense	0.322948	8.27566e-09	2.51929e-08
LINC00659	C20orf20 (-21683), NTSR1 (+65933)	antisense	0.322986	8.24094e-09	2.51108e-08
RP5-901A4.1	NDUFS8 (-2982)	antisense	0.323074	8.16051e-09	2.48892e-08
RP11-143J12.2	ANKRD12 (-7798), NDUFV2 (+26325)	antisense	0.323252	7.99908e-09	2.44198e-08
RP11-98D18.3	MRPL9 (-2878), OAZ3 (-213)	processed_transcript	0.323879	7.45658e-09	2.28067e-08
RP1-261D10.2	SIPA1L1 (-222046), PCNX (+399861)	antisense	0.324074	7.29544e-09	2.23349e-08
RP11-35G9.3	NARS (-62228), ATP8B1 (+118922)	processed_transcript	0.324355	7.06874e-09	2.16614e-08
AC058791.2	MKLN1 (-301868), KLF14 (-291839)	lincRNA	0.324561	6.90663e-09	2.11847e-08
RP1-92O14.6	SZT2 (-2751), MED8 (+2678)	antisense	0.324833	6.69842e-09	2.05851e-08
RP11-252K23.2	BCAR1 (-114532), CFDP1 (+52950)	processed_transcript	0.324838	6.69488e-09	2.05851e-08
AC091729.9	ZFAND2A (-2427)	antisense	0.325047	6.53862e-09	2.01322e-08
AC004463.6	GSC2 (-21830), SLC25A1 (+6675)	antisense	0.325103	6.49813e-09	2.00266e-08
CTD-2134A5.3	PPP1R13B (-28676), C14orf2 (+45300)	lincRNA	0.325594	6.14759e-09	1.89643e-08
RP1-223E5.4	NOL7 (-694)	antisense	0.326134	5.78358e-09	1.78585e-08
RP3-522D1.1	SLC16A1 (+92404), FAM19A3 (+143382)	lincRNA	0.326357	5.63944e-09	1.743e-08
RP11-390F4.3	GLDC (-76301), KDM4C (-35648)	processed_transcript	0.326565	5.50856e-09	1.70581e-08
RP11-848P1.2	NF1 (-122445), RNF135 (+1544)	sense_intronic	0.327249	5.09732e-09	1.57997e-08
AC006272.1	ZNF577 (+46352), FPR3 (+46466)	lincRNA	0.327399	5.01113e-09	1.55475e-08
RP11-44F14.8	RBL2 (-46425), CHD9 (+332981)	lincRNA	0.327949	4.7071e-09	1.46323e-08
RP11-799D4.4	SLC35G3 (-42813), SLFN5 (-5861)	antisense	0.328251	4.54811e-09	1.41516e-08
AC005387.3	ELL (-9897), FKBP8 (+11549)	antisense	0.328364	4.48966e-09	1.39832e-08
RP11-98D18.16	MRPL9 (-3179), OAZ3 (+88)	antisense	0.328648	4.34672e-09	1.3551e-08
RP11-227G15.2	C17orf75 (+13291), RHBDL3 (+62742)	lincRNA	0.328697	4.32254e-09	1.34887e-08
RP11-121C2.2	CORIN (-4188)	lincRNA	0.328778	4.28263e-09	1.3377e-08
RP11-115C21.2	MCPH1 (-1246)	lincRNA	0.329625	3.88703e-09	1.21766e-08
CTD-2528L19.6	ZNF607 (-9824), ZNF573 (+49715)	lincRNA	0.329763	3.82622e-09	1.19977e-08
AC079145.4	WDR35 (-7090), MATN3 (+15481)	antisense	0.329795	3.8121e-09	1.1965e-08
RP1-178F10.1	SMCR7 (+7344), TOP3A (+46553)	antisense	0.330283	3.60469e-09	1.1325e-08
RP1-266L20.2	PHF10 (-1462)	antisense	0.330573	3.48666e-09	1.09755e-08
RP11-452F19.3	DISP1 (+11114), TLR5 (+317079)	processed_transcript	0.330575	3.48573e-09	1.09755e-08
RP11-69E11.4	BMP8A (+42587), PABPC4 (+42616)	processed_transcript	0.331359	3.18476e-09	1.00742e-08
RP11-1006G14.4	BBS4 (-95411), ARIH1 (+116442)	sense_overlapping	0.331429	3.15917e-09	1.0003e-08
RP11-342C23.4	FBP2 (+30421), HIATL1 (+188821)	lincRNA	0.331888	2.99618e-09	9.51487e-09
CTA-204B4.2	CHRAC1 (-4370)	antisense	0.331948	2.97564e-09	9.46778e-09
AC009495.2	GALNT3 (-8137), TTC21B (+151408)	lincRNA	0.332471	2.80087e-09	8.92087e-09
RP11-261P9.4	GNAS (-128525), NPEPL1 (+18408)	sense_intronic	0.332956	2.64786e-09	8.44186e-09
RP11-197N18.2	ARL6IP4 (-1220)	processed_transcript	0.333061	2.61597e-09	8.34839e-09
RP11-439L18.2	AIG1 (-109514), HIVEP2 (-6171)	lincRNA	0.333239	2.56234e-09	8.18533e-09
PINK1-AS	PINK1 (+13970), DDOST (+14119)	processed_transcript	0.333445	2.50199e-09	8.00043e-09
AC139666.1	TFRC (-69602), ZDHHC19 (+59666)	lincRNA	0.333941	2.36181e-09	7.55965e-09
AC108488.3	RNASEH1 (-1763)	lincRNA	0.333948	2.35995e-09	7.55965e-09
CTD-2619J13.14	ZNF584 (-2335)	lincRNA	0.334055	2.33074e-09	7.475e-09
AC007283.5	CASP10 (-15643), CFLAR (+51101)	lincRNA	0.334215	2.28749e-09	7.35085e-09
TRAF3IP2-AS1	REV3L (-57677), TRAF3IP2 (+65365)	lincRNA	0.334274	2.27201e-09	7.30838e-09
ASH1L-AS1	ASH1L (-474)	lincRNA	0.334355	2.25056e-09	7.24658e-09
RP6-201G10.2	OPHN1 (+419272), AR (+470153)	lincRNA	0.334572	2.19442e-09	7.07286e-09
CTD-2523D13.2	PVRL1 (-5878), TRIM29 (+403550)	antisense	0.334977	2.09315e-09	6.75318e-09
RP11-57H14.2	HABP2 (-601759), TCF7L2 (+1010)	antisense	0.335509	1.96693e-09	6.35862e-09
CTD-2245F17.2	ZNF347 (-3926)	antisense	0.335519	1.96469e-09	6.35774e-09
CTD-2521M24.6	FAM125A (-1813)	antisense	0.335529	1.96234e-09	6.35649e-09
AC012074.2	DNMT3A (-30604), DTNB (+301125)	processed_transcript	0.335693	1.92488e-09	6.24139e-09
RP11-536K7.3	IL15RA (+36103), FBXO18 (+47122)	antisense	0.336603	1.7301e-09	5.61546e-09
RP1-120G22.11	RNF207 (-819)	antisense	0.338143	1.4432e-09	4.69838e-09
RP11-727A23.5	PCF11 (+35316), CCDC90B (+93924)	lincRNA	0.338193	1.43471e-09	4.67544e-09
CTA-941F9.9	ATXN10 (-66772), FBLN1 (+102187)	antisense	0.338277	1.42041e-09	4.63351e-09
LINC00176	SOX18 (+12473), PRPF6 (+56075)	lincRNA	0.338823	1.33171e-09	4.35294e-09
RP11-412D9.4	C12orf23 (-1003)	antisense	0.339264	1.26388e-09	4.13541e-09
RP4-625H18.2	ID4 (-33330)	lincRNA	0.339649	1.20733e-09	3.95437e-09
RP11-666A8.8	PRCD (+11636), ST6GALNAC2 (+34388)	antisense	0.339765	1.19088e-09	3.90446e-09
RP11-93K22.6	TMCC1 (-81140), TRH (-12572)	antisense	0.339942	1.16609e-09	3.82706e-09
RP13-216E22.4	ZCCHC13 (-354925), CHIC1 (+386116)	lincRNA	0.340594	1.07897e-09	3.54833e-09
HSA-MIR-210	PHRF1 (-8340), RASSF7 (+6693)	processed_transcript	0.34067	1.06931e-09	3.52373e-09
RP11-426A6.8	PPP1R26 (-15113), OLFM1 (+389446)	lincRNA	0.341095	1.0164e-09	3.3562e-09
RP11-1136G11.7	ZNF740 (-13643), SOAT2 (+63618)	lincRNA	0.341335	9.87774e-10	3.265e-09
RP1-180E22.3	TRAM2 (-1442)	lincRNA	0.341678	9.48116e-10	3.13712e-09
RP11-660L16.2	NADSYN1 (-2756), DHCR7 (-1984)	antisense	0.341882	9.25179e-10	3.06436e-09
AP001626.1	PDE9A (-46583), SLC37A1 (+107537)	lincRNA	0.34231	8.78926e-10	2.91414e-09
AC009133.14	PRRT2 (-1747)	antisense	0.342751	8.33717e-10	2.76709e-09
RP11-148K1.12	FASTK (+5228), SLC4A2 (+16066)	antisense	0.343201	7.89772e-10	2.62662e-09
AKIRIN2-AS1	AKIRIN2 (+1250), ORC3 (+110950)	antisense	0.343244	7.85739e-10	2.6159e-09
RP11-1260E13.1	DOC2B (-140293), RPH3AL (+30920)	antisense	0.343704	7.43436e-10	2.48017e-09
CTD-2006C1.2	ZNF433 (+18764), ZNF700 (+91861)	processed_transcript	0.343744	7.3984e-10	2.47072e-09
RP11-46A10.4	STX6 (+70617), XPR1 (+320283)	lincRNA	0.343805	7.34405e-10	2.4551e-09
LINC00339	CDC42 (-24422), CELA3B (+51280)	lincRNA	0.343806	7.34289e-10	2.4551e-09
RP11-83N9.5	NACC2 (-13331), LHX3 (+94542)	lincRNA	0.344465	6.78217e-10	2.27667e-09
RP11-687F6.1	ST8SIA5 (-46483), PIAS2 (+113973)	lincRNA	0.344817	6.49932e-10	2.18399e-09
AC009299.3	PSMD14 (-61381), TANK (+109939)	lincRNA	0.345728	5.82053e-10	1.95996e-09
DGUOK-AS1	TET3 (-81782), DGUOK (+37715)	antisense	0.345869	5.7215e-10	1.93063e-09
CTD-2201I18.1	THBS4 (+32667), SERINC5 (+188061)	antisense	0.34625	5.46258e-10	1.84519e-09
BHLHE40-AS1	BHLHE40 (-41028), ITPR1 (+445037)	lincRNA	0.347188	4.87298e-10	1.65293e-09
AC074212.5	FBXO46 (-36342), SIX5 (+2004)	processed_transcript	0.347464	4.71184e-10	1.59995e-09
KB-431C1.4	RRM2B (-7532), UBR5 (+166326)	antisense	0.347878	4.47927e-10	1.52258e-09
SERTAD4-AS1	HHAT (-95500), SYT14 (+294558)	antisense	0.348234	4.28866e-10	1.45932e-09
CTC-429P9.3	MED26 (-6332), C19orf42 (+25621)	sense_intronic	0.348239	4.28614e-10	1.45932e-09
AC006277.2	ZNF57 (+20078), ZNF77 (+23995)	antisense	0.348688	4.05658e-10	1.38325e-09
GS1-124K5.11	KCTD7 (-93641), TPST1 (+329968)	lincRNA	0.349713	3.57674e-10	1.22092e-09
RP11-120K24.5	F7 (-95796), MCF2L (+40774)	sense_intronic	0.350142	3.3925e-10	1.16171e-09
RP11-50E11.3	SGMS1 (-6416), A1CF (+255282)	antisense	0.350365	3.30047e-10	1.13139e-09
RP11-55L4.1	USP43 (+1707), DHRS7C (+143957)	antisense	0.350648	3.18733e-10	1.09376e-09
RP11-160O5.1	GNA13 (-49133), RGS9 (-31403)	lincRNA	0.351079	3.0222e-10	1.0393e-09
RP11-420G6.4	SERPINB1 (-23736), SERPINB9 (+37728)	lincRNA	0.351286	2.94548e-10	1.014e-09
RP11-3D4.2	CHRM5 (-107117), RYR3 (+550795)	antisense	0.351562	2.84685e-10	9.81088e-10
AP001347.6	LIPI (+120989), POTED (+475767)	processed_transcript	0.351912	2.72603e-10	9.40453e-10
RP11-798M19.3	HMGB2 (+7819), GALNT7 (+157197)	antisense	0.351949	2.71324e-10	9.37037e-10
CTB-31O20.4	ATP8B3 (-11117), REXO1 (+25136)	processed_transcript	0.352121	2.65596e-10	9.18234e-10
CTB-36H16.2	SNX24 (-12021), SNX2 (+58389)	sense_overlapping	0.352256	2.61189e-10	9.03966e-10
CTC-325H20.4	ZNF699 (+12121), OR7E24 (+41954)	antisense	0.352458	2.54737e-10	8.8258e-10
RP11-701H24.3	SNURF (+74968), UBE3A (+409137)	lincRNA	0.352657	2.48517e-10	8.61951e-10
CTD-2530N21.4	PIWIL2 (-10428), POLR3D (+19763)	antisense	0.353375	2.27243e-10	7.89859e-10
RP11-203J24.9	AK1 (+418)	processed_transcript	0.353704	2.18114e-10	7.58944e-10
RP11-385F5.4	LGALS8 (+21748), HEATR1 (+59354)	processed_transcript	0.35405	2.0889e-10	7.28415e-10
GAS5	ZBTB37 (-1964)	processed_transcript	0.354508	1.9728e-10	6.89413e-10
AC093818.1	PDK1 (-37333), ITGA6 (+91132)	antisense	0.354512	1.97165e-10	6.89413e-10
RP11-290L1.3	PHLDA1 (+840)	processed_transcript	0.354547	1.96309e-10	6.87507e-10
RP11-333E1.1	ZNF594 (-28193), SCIMP (+14712)	antisense	0.355314	1.78308e-10	6.25142e-10
RP11-357C3.3	SPIN4 (-184157), ARHGEF9 (+250051)	processed_transcript	0.355435	1.75636e-10	6.1711e-10
RP5-1129J21.3	MLL3 (-28662), XRCC2 (+211498)	lincRNA	0.355518	1.73816e-10	6.11378e-10
RP11-290F20.3	PTPN1 (-236714), CEBPB (+83057)	lincRNA	0.355877	1.66133e-10	5.85629e-10
FLVCR1-AS1	FLVCR1 (-3157)	lincRNA	0.355911	1.65444e-10	5.83835e-10
RP11-473M20.7	IL32 (-9632), MMP25 (+8999)	processed_transcript	0.355944	1.6474e-10	5.81985e-10
RP11-530N7.3	TEKT1 (-134788), ALOX12 (-29536)	antisense	0.356208	1.59364e-10	5.63609e-10
RP11-7I15.4	KCTD14 (-53)	antisense	0.357114	1.4216e-10	5.03865e-10
CTD-3195I5.5	ITGAE (-1530)	lincRNA	0.357744	1.31276e-10	4.67336e-10
LA16C-OS12.2	HBQ1 (+5687), LUC7L (+43429)	lincRNA	0.357937	1.28105e-10	4.56551e-10
MED14-AS1	MED14 (-1497)	antisense	0.358189	1.2408e-10	4.42692e-10
RP11-127I20.5	SEPT12 (-7377), ROGDI (+6775)	antisense	0.358394	1.20897e-10	4.31812e-10
CTD-2647L4.4	HMBOX1 (+165916), KIF13B (+206783)	3prime_overlapping_ncrna	0.358758	1.15438e-10	4.12772e-10
CTD-2291D10.4	ZNF99 (-303610), ZNF724P (+162589)	lincRNA	0.359054	1.11178e-10	3.97979e-10
CTD-2184D3.6	BCL2L10 (-6577), GNB5 (+72016)	lincRNA	0.359294	1.07834e-10	3.86436e-10
KB-318B8.7	SUSD2 (-78960), CABIN1 (+90719)	sense_intronic	0.359974	9.88922e-11	3.55178e-10
RP11-473O4.5	GSDMC (-51514), ASAP1 (+605258)	antisense	0.36062	9.10563e-11	3.27398e-10
RP11-384O8.1	SGPP2 (-106656), PAX3 (-18951)	lincRNA	0.361127	8.53404e-11	3.07187e-10
RP11-304F15.7	TAC4 (+12671), KAT7 (+46727)	processed_transcript	0.361276	8.37217e-11	3.02033e-10
RP11-368I7.2	C16orf7 (+5976), CDK10 (+28342)	antisense	0.361646	7.98477e-11	2.88378e-10
RP1-39G22.7	ZMPSTE24 (-864)	antisense	0.362049	7.58209e-11	2.74755e-10
AC009005.2	BSG (-2824)	antisense	0.362448	7.20313e-11	2.61315e-10
RP11-770J1.3	TTC36 (-5993), MLL (+85012)	antisense	0.36314	6.58897e-11	2.39303e-10
RP11-566E18.3	XRCC5 (+109321), MARCH4 (+153409)	lincRNA	0.363762	6.08074e-11	2.21093e-10
CTD-2350C19.2	SLC46A1 (+194)	antisense	0.364299	5.67217e-11	2.0647e-10
RP11-783K16.5	PLCB3 (-4433), PPP1R14B (-149)	antisense	0.364864	5.27187e-11	1.92115e-10
RP4-541C22.5	CD59 (+41767), C11orf41 (+138629)	antisense	0.365405	4.91422e-11	1.79486e-10
RP1-85F18.5	L3MBTL2 (-19286), EP300 (+93413)	lincRNA	0.365539	4.82938e-11	1.76586e-10
MAST4-AS1	CD180 (+194121), MAST4 (+406320)	antisense	0.367066	3.95763e-11	1.45203e-10
CTD-2331H12.7	ZNF320 (-32382), ZNF816 (+39183)	lincRNA	0.367346	3.81504e-11	1.4013e-10
RP11-574F21.2	DCAF8 (+299)	antisense	0.367422	3.77747e-11	1.39066e-10
CTD-2538C1.2	NUDT19 (-2542)	lincRNA	0.367466	3.75602e-11	1.38434e-10
DLG3-AS1	DLG3 (+9621), TEX11 (+454241)	antisense	0.367672	3.6557e-11	1.3489e-10
RP6-65G23.3	MAP3K9 (-3633)	lincRNA	0.367777	3.6058e-11	1.33353e-10
GLYCTK-AS1	DNAH1 (-22496), GLYCTK (+6003)	processed_transcript	0.36792	3.53904e-11	1.31184e-10
LINC00087	FAM127A (+64528), ZNF75D (+199104)	lincRNA	0.368319	3.3584e-11	1.24631e-10
RP11-705O3.1	ALG8 (-17894), KCTD21 (+31071)	lincRNA	0.368394	3.3257e-11	1.23559e-10
RP11-347C18.3	TP53INP1 (-1329)	sense_intronic	0.368779	3.16147e-11	1.17592e-10
CTD-2085J24.4	SLC7A9 (-7396), CEP89 (+94790)	lincRNA	0.369967	2.70335e-11	1.00784e-10
SNHG5	SYNCRIP (-26537)	lincRNA	0.369974	2.70104e-11	1.00784e-10
TUG1	SMTN (-108099), MORC2 (-6560)	lincRNA	0.370113	2.65188e-11	9.90933e-11
RP11-98D18.9	TDRKH (-2069)	antisense	0.370395	2.5548e-11	9.56868e-11
AC002117.1	HEXIM2 (-4942)	antisense	0.370529	2.50981e-11	9.41108e-11
RP11-956J14.1	C8orf84 (+8439), TERF1 (+75971)	sense_intronic	0.370967	2.36851e-11	8.89151e-11
RP11-304L19.11	DNASE1L2 (+4685), ECI1 (+10449)	antisense	0.370997	2.35922e-11	8.87727e-11
ZEB1-AS1	ZNF438 (-281868), ZEB1 (-5367)	antisense	0.371965	2.07465e-11	7.82468e-11
RP11-269C23.3	SERP2 (+29266), TSC22D1 (+173457)	lincRNA	0.372973	1.81393e-11	6.86534e-11
RP13-977J11.2	NOC4L (+43770), GALNT9 (+233142)	lincRNA	0.373008	1.80562e-11	6.84191e-11
FAM181A-AS1	PRIMA1 (-127478), ASB2 (+60832)	processed_transcript	0.373717	1.64238e-11	6.23063e-11
RP11-582J16.5	KIAA1967 (+10256), BIN3 (+53866)	antisense	0.374064	1.56786e-11	5.95491e-11
RP11-131N11.4	ANK3 (-348209), CDK1 (-40369)	antisense	0.374189	1.54192e-11	5.86329e-11
RP11-291B21.2	KLRC1 (-102326), MAGOHB (+57903)	lincRNA	0.374668	1.446e-11	5.51799e-11
CTD-2134A5.4	PPP1R13B (-19648), C14orf2 (+54328)	lincRNA	0.375106	1.36344e-11	5.20909e-11
RP11-20G13.1	TTC23 (-179408), MEF2A (-136910)	lincRNA	0.37538	1.3141e-11	5.02653e-11
SRGAP3-AS4	THUMPD3 (-105900), SRGAP3 (-7506)	lincRNA	0.375477	1.29696e-11	4.96683e-11
RP11-923I11.6	FIGNL2 (+11754), SCN8A (+228927)	processed_transcript	0.376322	1.15752e-11	4.44333e-11
RP1-12G14.7	C6orf72 (+25817), KATNA1 (+56595)	antisense	0.37643	1.14069e-11	4.38393e-11
RP13-638C3.3	WDR45L (+60673), FOXK2 (+68144)	antisense	0.376934	1.06564e-11	4.10036e-11
RP11-644F5.11	CD63 (-767)	antisense	0.377624	9.70557e-12	3.74341e-11
RP11-167N5.5	DOLK (-57017), SH3GLB2 (+23550)	lincRNA	0.378244	8.92264e-12	3.44554e-11
RP11-145F16.2	EIF2A (-81843), TSC22D2 (+55943)	sense_overlapping	0.378393	8.74412e-12	3.38064e-11
MAGI2-AS3	GNAI1 (-672779), MAGI2 (-8471)	processed_transcript	0.378534	8.57803e-12	3.32039e-11
RP11-96C23.7	GLUD1 (-730)	processed_transcript	0.378619	8.479e-12	3.28599e-11
AC106875.1	LPIN1 (-64220), NTSR2 (-12191)	sense_intronic	0.378634	8.46212e-12	3.28338e-11
RP1-102E24.8	CD27 (-50398), LTBR (+10296)	lincRNA	0.378655	8.43769e-12	3.27784e-11
CTD-3138B18.6	ZNF8 (-11792), ZNF544 (+38456)	sense_intronic	0.37941	7.6128e-12	2.96094e-11
RP11-469M7.1	BZW1 (+13672), CLK1 (+38739)	lincRNA	0.380109	6.92002e-12	2.69797e-11
RP11-21L23.3	TSKU (-420)	antisense	0.380516	6.54587e-12	2.55518e-11
CTD-2270L9.4	COG7 (-1991)	lincRNA	0.380553	6.51257e-12	2.54525e-11
RP11-13K12.5	TNRC6C (-438205), SEPT9 (+284621)	lincRNA	0.380585	6.48392e-12	2.53712e-11
LINC00641	OR5AU1 (-47464), HNRNPC (+65990)	lincRNA	0.380587	6.48215e-12	2.53712e-11
H1FX-AS1	H1FX (-4531)	antisense	0.380595	6.47526e-12	2.53712e-11
SCARNA22	WHSC2 (+34537), WHSC1 (+103302)	sense_intronic	0.380685	6.39533e-12	2.51156e-11
AC104532.4	CAPS (-1444)	processed_transcript	0.38181	5.4805e-12	2.16016e-11
AC079807.2	FBXO11 (-951)	antisense	0.381822	5.47207e-12	2.15946e-11
RP11-429J17.5	MAPK15 (+2231), FAM83H (+15176)	antisense	0.382904	4.71401e-12	1.86258e-11
RP1-234P15.4	SENP6 (-311116), TMEM30A (-5874)	lincRNA	0.383026	4.6354e-12	1.83376e-11
RP11-151N17.2	EIF3J (-4978)	lincRNA	0.383361	4.42602e-12	1.75522e-11
OIP5-AS1	OIP5 (+35775), CHP (+65607)	lincRNA	0.383513	4.33342e-12	1.72061e-11
RP11-361F15.2	STXBP5 (+184706)	lincRNA	0.383891	4.11293e-12	1.63507e-11
BOLA3-AS1	BOLA3 (-1123)	processed_transcript	0.384106	3.99192e-12	1.58891e-11
RP11-46H11.3	CHFR (-25483), ZNF605 (+43205)	lincRNA	0.384254	3.91087e-12	1.55857e-11
RP11-57H14.4	TCF7L2 (-124642), VTI1A (+378611)	sense_overlapping	0.384356	3.85625e-12	1.5387e-11
RP11-334C17.5	SLC26A11 (-17090), CARD14 (+24829)	processed_transcript	0.384711	3.67084e-12	1.46834e-11
Z83851.1	TCF20 (-151379), NFAM1 (+65577)	lincRNA	0.384777	3.63709e-12	1.45844e-11
RP11-122K13.12	ADAM8 (-18679), ZNF511 (-13337)	antisense	0.384856	3.59757e-12	1.44438e-11
RP11-91I8.3	L3MBTL4 (-314430), ARHGAP28 (-105092)	antisense	0.385485	3.29647e-12	1.32514e-11
MAPKAPK5-AS1	MAPKAPK5 (-1141)	lincRNA	0.385663	3.21543e-12	1.29417e-11
CTD-2047H16.2	ENDOV (-99025), RNF213 (+55275)	sense_intronic	0.385748	3.1779e-12	1.28226e-11
CTC-205M6.2	MGAT1 (-30293), ZFP62 (+27945)	lincRNA	0.386668	2.7951e-12	1.12921e-11
AC005943.5	MEX3D (-6477), MBD3 (+18118)	lincRNA	0.387338	2.54463e-12	1.0293e-11
RP11-254F7.2	KLF11 (-3678)	lincRNA	0.38736	2.53686e-12	1.02744e-11
CTD-2619J13.3	ZNF497 (-1740)	antisense	0.387378	2.53042e-12	1.02612e-11
RP13-188A5.1	KLF8 (-270741), RRAGB (+243971)	processed_transcript	0.387571	2.46292e-12	1e-11
KDM4A-AS1	ST3GAL3 (-3596)	antisense	0.38843	2.18292e-12	8.88545e-12
RP11-534G20.3	LYZL1 (+159512), SVIL (+186399)	antisense	0.389628	1.84408e-12	7.51567e-12
RP11-61J19.4	ATF3 (-49846), NENF (+125895)	lincRNA	0.389657	1.83653e-12	7.49434e-12
ABHD11-AS1	STX1A (-15859), ABHD11 (+3314)	antisense	0.389878	1.77991e-12	7.27246e-12
CTD-2245F17.3	ZNF665 (-10697), ZNF677 (+50795)	lincRNA	0.390054	1.73617e-12	7.1027e-12
RP11-715J22.6	ATP6V0C (-36917), TBC1D24 (+1663)	sense_intronic	0.39057	1.61382e-12	6.61053e-12
RP11-138I1.3	C17orf76-AS1 (+1728), ZNF287 (+128491)	lincRNA	0.39084	1.55342e-12	6.3712e-12
RP3-512B11.3	DSP (-743)	antisense	0.391562	1.40199e-12	5.77206e-12
CTD-3193O13.8	CTXN1 (-216)	antisense	0.391966	1.32383e-12	5.46271e-12
RP1-232L24.3	HMGN3 (-186063), LCA5 (+116629)	lincRNA	0.392866	1.1644e-12	4.81842e-12
RHPN1-AS1	RHPN1 (-1266)	antisense	0.392868	1.16396e-12	4.81842e-12
RP11-418J17.1	HAO2 (-160595), WARS2 (-67512)	antisense	0.393018	1.13953e-12	4.73367e-12
CTB-191K22.6	NAPSA (-1931)	antisense	0.393378	1.08225e-12	4.50147e-12
CBR3-AS1	DOPEY2 (-20504), CBR3 (+9072)	lincRNA	0.393888	1.00608e-12	4.19007e-12
RP11-113K21.5	PCF11 (-67703), RAB30 (-17550)	lincRNA	0.394429	9.31033e-13	3.8825e-12
RP11-27I1.2	FBXW2 (-46138), PSMD5 (+3328)	lincRNA	0.394452	9.27924e-13	3.87453e-12
AP000251.2	TIAM1 (-878)	lincRNA	0.395379	8.12239e-13	3.40027e-12
AC010524.2	CCDC155 (-9825), DKKL1 (+14608)	antisense	0.395673	7.78488e-13	3.2632e-12
COX10-AS1	HS3ST3A1 (-447448), COX10 (-20027)	lincRNA	0.395849	7.58948e-13	3.18542e-12
RP11-675F6.3	FGFR1 (-80321), RNF5P1 (+53091)	lincRNA	0.39614	7.27862e-13	3.05891e-12
RP11-196H14.3	XPOT (-257251), SRGAP1 (+302361)	antisense	0.397103	6.33271e-13	2.66484e-12
CTA-126B4.7	NFAM1 (-9714), RRP7A (+77714)	lincRNA	0.397145	6.29274e-13	2.65147e-12
RP11-658F2.8	RBM4B (+10599), RBM14 (+50623)	antisense	0.397353	6.10623e-13	2.57624e-12
CTD-2547L24.4	GPR68 (-14143), CCDC88C (+159193)	lincRNA	0.397393	6.0707e-13	2.56459e-12
RP11-521B24.5	CRIP2 (-5589), MTA1 (+49356)	antisense	0.397607	5.8864e-13	2.4928e-12
RP11-126L15.4	EPHB4 (-17444), SLC12A9 (-7771)	antisense	0.397939	5.60885e-13	2.3788e-12
RP11-429G19.3	CCNJ (-189769), ENTPD1 (+141854)	processed_transcript	0.398124	5.46008e-13	2.31874e-12
RP5-914P20.5	ADNP (-6891), DPM1 (+20642)	antisense	0.398195	5.40457e-13	2.29818e-12
RP11-22P6.3	ATP2A1 (+950)	antisense	0.398658	5.05374e-13	2.15183e-12
RP11-629O1.2	ST3GAL1 (-1076)	antisense	0.399238	4.64295e-13	1.97953e-12
RP3-439F8.1	GRAMD4 (-81906), CELSR1 (-7675)	antisense	0.399742	4.31211e-13	1.84821e-12
RP11-190J1.7	NPM3 (-27891), MGEA5 (+7161)	antisense	0.40034	3.95239e-13	1.69628e-12
MIR4519	ZNF629 (-98019), BCL7C (+8857)	antisense	0.400645	3.7792e-13	1.6241e-12
RP11-46H11.12	CHFR (-594)	antisense	0.401065	3.55271e-13	1.5288e-12
RP11-511I2.2	FOXE3 (-21370), CMPK1 (+60905)	antisense	0.401285	3.44169e-13	1.483e-12
RP11-159F24.1	PAIP1 (-32183), NNT (-13851)	lincRNA	0.401287	3.44169e-13	1.483e-12
RP11-112J3.16	MSMP (-27020), NPR2 (-11112)	processed_transcript	0.40155	3.30846e-13	1.4294e-12
RP11-888D10.3	TWSG1 (-9950), ANKRD12 (+188064)	lincRNA	0.401946	3.12195e-13	1.35062e-12
RP11-474D1.4	TMEM132D (-131057), FZD10 (-127735)	lincRNA	0.403001	2.67342e-13	1.15812e-12
AC006116.24	ZNF542 (+8873), ZNF582 (+16526)	sense_intronic	0.403193	2.59792e-13	1.12996e-12
PCBP1-AS1	ASPRV1 (-63289), PCBP1 (-61899)	antisense	0.403927	2.33147e-13	1.0168e-12
LL0XNC01-250H12.3	RAB40A (+20569), NGFRAP1 (+121739)	antisense	0.404696	2.07834e-13	9.07625e-13
AC009506.1	BAZ2B (+412)	antisense	0.404818	2.04281e-13	8.93315e-13
CTC-513N18.6	ZNF737 (+85237), ZNF486 (+385306)	lincRNA	0.404863	2.02949e-13	8.8869e-13
RP11-869B15.1	SF1 (-6804), MAP4K2 (+17971)	lincRNA	0.404949	2.00284e-13	8.78211e-13
RP11-656D10.3	DEM1 (-7852), ZNF642 (+23279)	antisense	0.406711	1.54099e-13	6.76614e-13
MCF2L-AS1	MCF2L (-1067)	antisense	0.406737	1.53433e-13	6.74604e-13
AC002116.7	ALKBH6 (-16001), CLIP3 (+2655)	antisense	0.407126	1.44773e-13	6.37396e-13
RP13-942N8.1	SETD8 (-18624), SBNO1 (-15092)	lincRNA	0.407857	1.29674e-13	5.71696e-13
RP11-244K5.1	RAET1E (-13771), RAET1G (+18273)	processed_transcript	0.408184	1.23457e-13	5.45029e-13
RP11-503N18.4	ZFYVE28 (-45317), RNF4 (-5108)	sense_intronic	0.408962	1.0969e-13	4.84914e-13
RP11-159D12.2	VEZF1 (-3690)	lincRNA	0.409603	9.9698e-14	4.41949e-13
RP11-568A7.3	GPR31 (-81163), UNC93A (-52321)	lincRNA	0.409717	9.81437e-14	4.35656e-13
AC016629.8	UBE2M (-7987), MZF1 (+6612)	antisense	0.411049	8.01581e-14	3.56797e-13
RP11-157P1.4	ADRM1 (+2907), LAMA5 (+61434)	antisense	0.41139	7.59393e-14	3.38951e-13
RP11-793H13.4	NPFF (-976)	processed_transcript	0.411535	7.43849e-14	3.32472e-13
AP001044.2	ETS2 (+108233), PSMG1 (+269358)	lincRNA	0.41173	7.23865e-14	3.23987e-13
RP11-341G23.4	NT5DC3 (+83611), STAB2 (+170295)	antisense	0.411821	7.12763e-14	3.1946e-13
RP11-2H8.2	TBC1D15 (-42966), RAB21 (+41863)	processed_transcript	0.412229	6.70575e-14	3.00968e-13
AC007405.6	GAD1 (-42060), SP5 (+59283)	lincRNA	0.412488	6.43929e-14	2.89813e-13
ANKRD10-IT1	ARHGEF7 (-218162), ING1 (+182103)	sense_intronic	0.412641	6.28386e-14	2.83211e-13
SRGAP3-AS2	RAD18 (-229998), SRGAP3 (+56154)	antisense	0.413697	5.35127e-14	2.41516e-13
RP11-483H20.4	ASB6 (+1290), METTL11A (+14723)	antisense	0.413811	5.26246e-14	2.3784e-13
RP11-1008C21.1	SPRED1 (-229298), TMCO5A (+88296)	lincRNA	0.413972	5.12923e-14	2.32143e-13
AC004540.4	SNX10 (+82527), SKAP2 (+490299)	antisense	0.41427	4.88498e-14	2.21398e-13
MFI2-AS1	PIGZ (-33269), MFI2 (+27714)	antisense	0.414528	4.70735e-14	2.13646e-13
RP11-174G6.5	GUCY2C (-68632), HIST4H4 (+5914)	sense_overlapping	0.4152	4.26326e-14	1.93763e-13
RP11-524F11.1	RASD1 (-11434), PEMT (+83851)	antisense	0.415253	4.21885e-14	1.92014e-13
RP11-421L21.3	S1PR1 (-180190), DPH5 (-30753)	lincRNA	0.415526	4.04121e-14	1.84188e-13
RP1-8B1.4	CLIC5 (-33051), ENPP4 (-16565)	antisense	0.4163	3.59712e-14	1.64411e-13
AC005519.4	ABCD4 (+11288), VSX2 (+52304)	processed_transcript	0.416812	3.30846e-14	1.51646e-13
ZNF32-AS2	ZNF32 (+1898), ZNF485 (+40573)	antisense	0.416909	3.26406e-14	1.49822e-13
RP11-345P4.7	SLC35E2B (+20104), MMP23B (+36579)	antisense	0.417101	3.15303e-14	1.44932e-13
LINC00638	KIAA0284 (-42854), ZBTB42 (+21863)	lincRNA	0.417471	2.9976e-14	1.37984e-13
RP11-96C23.8	AGAP11 (-3171), C10orf116 (-861)	processed_transcript	0.418286	2.62013e-14	1.2078e-13
RP11-755F10.1	KLC2 (-12164), PACS1 (+175186)	antisense	0.41882	2.44249e-14	1.12913e-13
PHKA2-AS1	PHKA2 (+91966), PPEF1 (+201469)	antisense	0.419279	2.26485e-14	1.04851e-13
RP11-327L3.1	HRCT1 (+4392), OR2S2 (+47570)	lincRNA	0.419541	2.17604e-14	1.00883e-13
UBAC2-AS1	UBAC2 (-1849)	lincRNA	0.419697	2.13163e-14	9.89663e-14
AC006942.4	FUZ (+3975), AP2A1 (+42412)	antisense	0.419734	2.10942e-14	9.80761e-14
AC090587.4	STIM1 (-698)	processed_transcript	0.420464	1.86517e-14	8.69698e-14
RP11-806O11.1	MTUS1 (-13987), FGL1 (+80634)	lincRNA	0.421018	1.73195e-14	8.08742e-14
RP3-454G6.2	MYOC (+28216), PRRC2C (+138891)	antisense	0.422901	1.28786e-14	6.02241e-14
AC004893.11	SMURF1 (+113418), TRRAP (+152212)	antisense	0.423754	1.11022e-14	5.19925e-14
RP1-90J20.11	RIPK1 (-50656), NQO2 (+26275)	sense_overlapping	0.424231	1.02141e-14	4.79024e-14
RP11-392P7.6	GPRC5D (-5801), HEBP1 (+44124)	antisense	0.424517	9.76996e-15	4.58862e-14
RP1-317E23.3	FAM54B (-1646)	processed_transcript	0.424699	9.76996e-15	4.58862e-14
RP5-881L22.5	HNF4A (-4433)	antisense	0.425029	9.10383e-15	4.28821e-14
KB-1460A1.5	YWHAZ (-215224), ZNF706 (+37515)	lincRNA	0.425098	8.88178e-15	4.18972e-14
RP11-492E3.1	METTL11A (-127597), PPP2R4 (+387610)	lincRNA	0.425391	8.65974e-15	4.09094e-14
RP11-977G19.12	CS (-8767), CNPY2 (+7186)	antisense	0.425484	8.43769e-15	3.99187e-14
LINC00116	NPHP1 (-23412), LIMS3 (+244601)	lincRNA	0.42592	7.99361e-15	3.78731e-14
RP11-2E17.1	ARNT2 (-180502), FAH (+70957)	antisense	0.428169	5.55112e-15	2.63393e-14
RP11-218M22.1	NINJ2 (+16291), B4GALNT3 (+186921)	antisense	0.428476	5.32907e-15	2.53229e-14
RP11-6N17.3	PNPO (-10129), SP2 (+35244)	antisense	0.428511	5.32907e-15	2.53229e-14
U47924.27	PHB2 (+6907), PTPN6 (+17269)	antisense	0.428618	5.10703e-15	2.43392e-14
DANCR	USP46 (-57055), ERVMER34-1 (+35250)	lincRNA	0.42893	4.88498e-15	2.33153e-14
RP11-378J18.3	TAF1A (-1495)	antisense	0.431138	3.55271e-15	1.69817e-14
RP11-483P21.2	HSBP1 (-9088)	antisense	0.431721	3.10862e-15	1.48809e-14
RP11-783K16.13	PLCB3 (-3307), PPP1R14B (-1275)	processed_transcript	0.431835	3.10862e-15	1.48809e-14
RP5-1024G6.5	MAGOH (-2086)	lincRNA	0.432355	2.66454e-15	1.27929e-14
RP11-356K23.1	FOXN3 (+261658), TTC8 (+532918)	processed_transcript	0.432412	2.66454e-15	1.27929e-14
RP11-37L2.1	STARD13 (-325480), RFC3 (-206825)	lincRNA	0.433103	2.44249e-15	1.17618e-14
RP11-705C15.3	KLRB1 (-52425), CLEC2D (-9386)	sense_intronic	0.433693	2.22045e-15	1.07084e-14
RP4-669P10.16	CYP2D6 (-7307), CYP2D7P1 (+6385)	sense_intronic	0.434197	2.22045e-15	1.07084e-14
CTD-2196E14.9	PLK1 (-7311), DCTN5 (+30203)	lincRNA	0.434383	1.9984e-15	9.66641e-15
RP11-363E7.4	ACER2 (+45264), SLC24A2 (+332828)	sense_overlapping	0.434657	1.77636e-15	8.60523e-15
RP11-283G6.5	SSPN (+79696), ITPR2 (+557929)	antisense	0.434748	1.77636e-15	8.60523e-15
AC074117.10	GTF3C2 (-4933)	lincRNA	0.435227	1.77636e-15	8.60523e-15
LINC00340	PRL (+219116), SOX4 (+489994)	lincRNA	0.435514	1.77636e-15	8.60523e-15
CTD-2619J13.16	ZNF584 (+10239), ZNF132 (+21287)	lincRNA	0.437889	1.11022e-15	5.41883e-15
CTD-2336O2.1	CLN8 (-458)	antisense	0.437967	1.11022e-15	5.41883e-15
RP11-503N18.2	RNF4 (-30628), ZFYVE28 (-19797)	processed_transcript	0.438005	1.11022e-15	5.41883e-15
RP11-383C5.5	C10orf137 (-447)	antisense	0.438207	1.11022e-15	5.41883e-15
AC073257.2	GLI2 (-253674), INHBB (+197474)	lincRNA	0.438315	1.11022e-15	5.41883e-15
RP11-465L10.7	SLC12A5 (+3097), NCOA5 (+65154)	processed_transcript	0.438452	8.88178e-16	4.368e-15
RP11-84C10.4	SLC39A2 (-1755)	antisense	0.438573	8.88178e-16	4.368e-15
RP11-298I3.4	AJUBA (-8249), C14orf93 (+19263)	antisense	0.438619	8.88178e-16	4.368e-15
RP11-459E5.1	EGR3 (-51081), PEBP4 (+183525)	processed_transcript	0.438662	8.88178e-16	4.368e-15
RP11-649A18.7	HN1 (-11737), SUMO2 (+16586)	lincRNA	0.439042	8.88178e-16	4.368e-15
OCIAD1-AS1	OCIAD1 (+24799), OCIAD2 (+50693)	antisense	0.439179	8.88178e-16	4.368e-15
AC096772.6	FZD5 (-52610), PLEKHM3 (+203531)	lincRNA	0.439588	8.88178e-16	4.368e-15
RP1-178F10.3	TOP3A (-11131), SHMT1 (+37404)	processed_transcript	0.440822	6.66134e-16	3.31632e-15
RP5-912I13.1	EN2 (-57277), INSIG1 (+104061)	sense_overlapping	0.441311	6.66134e-16	3.31632e-15
SNAI3-AS1	MVD (-12155), SNAI3 (+11232)	processed_transcript	0.441509	6.66134e-16	3.31632e-15
RP3-327A19.5	NKAP (+21722), AKAP14 (+26077)	antisense	0.4416	4.44089e-16	2.22113e-15
RP11-696N14.1	ADH4 (-50811), ADH6 (+24143)	lincRNA	0.441777	4.44089e-16	2.22113e-15
RP11-139H15.1	PIGB (-763)	antisense	0.441965	4.44089e-16	2.22113e-15
LENG8-AS1	LENG8 (-1958)	antisense	0.442331	4.44089e-16	2.22113e-15
TPT1-AS1	TPT1 (-25379), SLC25A30 (+51840)	lincRNA	0.442917	4.44089e-16	2.22113e-15
AC005785.2	AKAP8 (-333)	processed_transcript	0.44293	4.44089e-16	2.22113e-15
RP1-102H19.6	C6orf165 (-25775), C6orf163 (+37344)	lincRNA	0.443278	4.44089e-16	2.22113e-15
RP11-14D22.1	PRICKLE2 (-224576), ADAMTS9 (+237658)	lincRNA	0.443492	4.44089e-16	2.22113e-15
CTD-2366F13.1	MOCS2 (-2989), MOCS2 (-2716)	lincRNA	0.443707	4.44089e-16	2.22113e-15
RP1-302G2.5	SLC29A1 (-6008), CAPN11 (+58740)	lincRNA	0.443862	4.44089e-16	2.22113e-15
HNRNPU-AS1	FAM36A (+12730), HNRNPU (+16458)	processed_transcript	0.445533	4.44089e-16	2.22113e-15
LBX2-AS1	LBX2 (-290)	antisense	0.445575	4.44089e-16	2.22113e-15
PAN3-AS1	PAN3 (-988)	antisense	0.446293	2.22045e-16	1.13692e-15
RP11-227B21.2	NOS1 (-93197), KSR2 (+513224)	antisense	0.448007	2.22045e-16	1.13692e-15
AC002076.10	TFPI2 (-1504)	antisense	0.448084	2.22045e-16	1.13692e-15
KB-1991G8.1	RNF19A (-40892), ANKRD46 (+215633)	lincRNA	0.448354	2.22045e-16	1.13692e-15
AC084219.4	ZNF225 (-4091)	antisense	0.44885	2.22045e-16	1.13692e-15
LINC00617	TCL1A (-186785), C14orf132 (-138343)	lincRNA	0.449904	0	0
CTD-2012K14.1	AGRP (-39378), FAM65A (-6446)	antisense	0.449992	0	0
RP11-488L18.10	VN1R5 (-68169), ZNF124 (-15887)	lincRNA	0.45011	0	0
RP11-159F24.3	C5orf28 (-12767), PAIP1 (+60436)	processed_transcript	0.450179	0	0
AC104654.2	PKDCC (-115360)	lincRNA	0.450704	0	0
RP11-152P17.2	OXR1 (-527539), ZFPM2 (+601466)	processed_transcript	0.450905	0	0
RP11-158K1.3	RNF139 (+15309), TATDN1 (+49012)	antisense	0.450964	0	0
CTD-2561J22.5	ZNF429 (-51561), ZNF493 (+56955)	processed_transcript	0.451411	0	0
AC009336.24	HOXD1 (-10216), HOXD3 (+14286)	lincRNA	0.451947	0	0
LINC00467	TRAF5 (+80863), RD3 (+85248)	lincRNA	0.452859	0	0
RP11-477D19.2	CLDN20 (-9082), TIAM2 (+164642)	antisense	0.452925	0	0
CTD-3099C6.11	ZNF701 (+27629), ZNF83 (+40098)	sense_intronic	0.454058	0	0
CECR7	GAB4 (-39459), IL17RA (-37280)	lincRNA	0.45408	0	0
RP11-539I5.1	HSPA12A (-99029), ENO4 (-7909)	antisense	0.454565	0	0
C1RL-AS1	C1RL (-6003), RBP5 (+13594)	antisense	0.45512	0	0
GS1-251I9.4	SLC26A7 (-184239), TMEM55A (-24074)	antisense	0.455139	0	0
RP11-44N21.1	GPR132 (-30889), JAG2 (+72518)	lincRNA	0.455536	0	0
RP11-403A21.2	TTC39C (-9644), LAMA3 (+315178)	antisense	0.456081	0	0
RP5-1103G7.4	NRSN2 (-12458), SOX12 (+8673)	antisense	0.456359	0	0
SNHG7	FAM69B (+12203), LCN10 (+18187)	antisense	0.456386	0	0
CTD-2377D24.4	HOXB13 (-4740)	processed_transcript	0.456416	0	0
RP11-447D11.2	SETD2 (-40299), KIF9 (+78571)	lincRNA	0.45653	0	0
LINC00094	VAV2 (-35625), BRD3 (+40070)	antisense	0.457025	0	0
AP001625.6	PDE9A (-92598), SLC37A1 (+61522)	antisense	0.457347	0	0
RP11-695J4.2	PLBD1 (-25895), GUCY2C (+102833)	antisense	0.457553	0	0
RP5-1180C10.2	LHX4 (+42640), ACBD6 (+229949)	antisense	0.458182	0	0
TOPORS-AS1	TOPORS (-6446), NDUFB6 (+14110)	processed_transcript	0.458549	0	0
THAP7-AS1	THAP7 (-3999)	antisense	0.458586	0	0
RP11-286H14.8	AHCYL2 (-13354), SMO (+22788)	antisense	0.458739	0	0
RP11-981G7.2	PRSS55 (-47277), MSRA (+423949)	lincRNA	0.458831	0	0
RP11-435O5.2	FANCC (-103438), PTCH1 (+87402)	lincRNA	0.46028	0	0
CTC-498J12.1	SLC30A5 (-52780), PIK3R1 (+825412)	lincRNA	0.460707	0	0
RP11-150O12.3	ZNF703 (-97114), KCNU1 (+814345)	lincRNA	0.460944	0	0
RP4-584D14.5	REPIN1 (-607)	antisense	0.461341	0	0
CTA-204B4.6	CHRAC1 (+13530), EIF2C2 (+110719)	lincRNA	0.462626	0	0
CTD-2620I22.7	ZNF415 (-2209)	lincRNA	0.463288	0	0
RP11-473M20.14	ZNF213 (-9594), ZNF205 (+12900)	antisense	0.463357	0	0
RP11-73M7.1	TINAGL1 (-2906)	antisense	0.463399	0	0
RP11-62F24.2	BNC2 (+143619)	antisense	0.46358	0	0
RP11-303E16.2	ATMIN (-4726)	sense_intronic	0.464074	0	0
RP4-714D9.5	HIAT1 (-5134), SLC35A3 (+63115)	sense_overlapping	0.464565	0	0
CTD-3128G10.6	TRIP10 (+10184), SH2D3A (+17632)	antisense	0.465463	0	0
RP11-124N14.4	TRDMT1 (-18497), VIM (-7691)	antisense	0.465596	0	0
RP11-473M20.16	OR1F1 (-47137), CASP14L (+12890)	non_coding	0.465997	0	0
RP11-264I13.2	VLDLR (-577832), SMARCA2 (+28619)	antisense	0.466788	0	0
RP6-114E22.1	RGS6 (-53921), SIPA1L1 (+349206)	lincRNA	0.466922	0	0
RNF157-AS1	FOXJ1 (-6304), RNF157 (+92706)	antisense	0.467058	0	0
AC016683.6	PAX8 (+39655), PSD4 (+65283)	lincRNA	0.467271	0	0
RP5-894A10.5	SSBP1 (-17034), WEE2 (+12989)	lincRNA	0.467315	0	0
AC004840.9	LFNG (-77038), CHST12 (+39246)	lincRNA	0.467865	0	0
AC074011.2	PPP1CB (-102837), PLB1 (+152839)	antisense	0.468111	0	0
RP11-18I14.10	CUEDC2 (-22795), TMEM180 (-5952)	processed_transcript	0.468189	0	0
PRSS51	PRSS55 (-10315), MSRA (+460911)	antisense	0.468303	0	0
CTC-281B15.1	ZCCHC9 (-48755), CKMT2 (+19508)	processed_transcript	0.46933	0	0
RP13-131K19.2	P4HTM (-2390)	antisense	0.469391	0	0
CTB-58E17.1	MLLT6 (-2021)	lincRNA	0.469418	0	0
ARHGEF38-IT1	ARHGEF38 (+13294), INTS12 (+142810)	sense_intronic	0.4697	0	0
RP11-28F1.2	BCL2 (+5438), PHLPP1 (+598503)	sense_intronic	0.469866	0	0
CTC-429P9.2	SLC35E1 (-51089), MED26 (+4733)	lincRNA	0.469919	0	0
CTC-241F20.3	ZNF114 (-14308), CARD8 (-7090)	antisense	0.470576	0	0
CTD-2034I21.2	CYLD (+140105), SALL1 (+269117)	lincRNA	0.470916	0	0
RP11-641D5.2	MECOM (+201316)	antisense	0.472335	0	0
RP11-276H7.2	EPHA2 (-183)	antisense	0.472505	0	0
RP11-480I12.7	RABIF (+20760), LOC641515 (+43296)	processed_transcript	0.473002	0	0
USP46-AS1	USP46 (-1202)	antisense	0.473187	0	0
LINC00461	TMEM161B (-330445), MEF2C (+304812)	lincRNA	0.474951	0	0
TSTD3	USP45 (-10929), CCNC (+42509)	antisense	0.475099	0	0
RP11-141O11.2	SLC30A5 (-93521), PIK3R1 (+784671)	lincRNA	0.475364	0	0
RP5-1120P11.1	MRPL14 (+92267), VEGFA (+264978)	lincRNA	0.475482	0	0
CTD-3185P2.1	SNAPC5 (+6880), MAP2K1 (+104055)	antisense	0.476617	0	0
RP11-265B8.4	TJP2 (-83400), FXN (+86199)	processed_transcript	0.476927	0	0
HYI-AS1	HYI (-1472)	antisense	0.47752	0	0
ZNF32-AS1	ZNF32 (+4419), ZNF485 (+38052)	antisense	0.477759	0	0
BAIAP2-AS1	BAIAP2 (-3230)	lincRNA	0.478074	0	0
RP11-263K19.4	MUC1 (-8266), THBS3 (+6800)	antisense	0.478217	0	0
RP11-304F15.3	TAC4 (+644)	antisense	0.478223	0	0
AC078941.1	ETAA1 (-227972), MEIS1 (+733938)	lincRNA	0.478227	0	0
CTD-3099C6.9	ZNF83 (-13469), ZNF611 (+83194)	sense_intronic	0.478589	0	0
CTA-984G1.5	RHBDD3 (+6462), EMID1 (+55499)	antisense	0.478676	0	0
CTD-3064H18.1	ZNF793 (-4836)	antisense	0.478853	0	0
RP5-1112D6.4	KIAA1919 (+19058), REV3L (+204892)	antisense	0.479935	0	0
CTD-2047H16.4	ENDOV (-31669), RNF213 (+122631)	antisense	0.480552	0	0
CTD-2619J13.9	A1BG (-5302), ZNF497 (+4047)	antisense	0.480621	0	0
RP11-838N2.4	TGIF1 (+21021), DLGAP1 (+982654)	lincRNA	0.481385	0	0
CTD-2377D24.8	HOXB9 (-67451), PRAC (+28596)	processed_transcript	0.481551	0	0
KB-1562D12.1	ZNF706 (-271106), GRHL2 (-15602)	antisense	0.482077	0	0
RP11-273B20.1	RBP5 (-1268), CLSTN3 (-233)	antisense	0.482734	0	0
RP11-312B8.1	CAMTA1 (-957)	antisense	0.483234	0	0
RP11-666A8.9	ST6GALNAC2 (+15547), PRCD (+30477)	antisense	0.483335	0	0
AC008746.12	LENG8 (-9961), TTYH1 (+23499)	lincRNA	0.483582	0	0
RP11-613M10.6	POLR1E (+23776), FBXO10 (+66529)	antisense	0.483711	0	0
RP11-540D14.6	SLC50A1 (+702)	processed_transcript	0.485149	0	0
RP11-120K24.3	MCF2L (-3738)	lincRNA	0.485604	0	0
RP11-321G12.1	USP3 (-90969), CA12 (-31766)	lincRNA	0.485872	0	0
RP11-527D7.1	RGS7 (-71714), FH (+90893)	lincRNA	0.485986	0	0
RP11-315I20.3	PIAS3 (-34077), ITGA10 (+16921)	processed_transcript	0.486575	0	0
RP11-422J8.1	GRIK3 (-430402), ZC3H12A (-9873)	antisense	0.487521	0	0
ZNF674-AS1	ZNF674 (-1407)	lincRNA	0.487811	0	0
AC018766.5	PTOV1 (+6970), PNKP (+9436)	antisense	0.488453	0	0
PRR7-AS1	PRR7 (-5224), GRK6 (+16415)	lincRNA	0.488779	0	0
RP11-307C12.11	ADAM15 (-5632), DCST1 (+11848)	antisense	0.488917	0	0
DLGAP1-AS1	TGIF1 (+144449), DLGAP1 (+859226)	antisense	0.489045	0	0
RP11-120K9.2	USP50 (-12345), TRPM7 (+127765)	antisense	0.489838	0	0
AC084125.4	VPS28 (-9051), TONSL (+6834)	antisense	0.490543	0	0
AC016716.2	LRRTM1 (+275080), CTNNA2 (+516347)	antisense	0.491029	0	0
A1BG-AS1	A1BG (+2032), ZSCAN22 (+24448)	antisense	0.491137	0	0
RP1-151F17.1	ATXN1 (-405)	antisense	0.491623	0	0
CTD-2126E3.1	ZNF473 (+32736), IZUMO2 (+104590)	sense_overlapping	0.492787	0	0
RP11-38P22.2	RAP2B (-321826), P2RY1 (+5467)	lincRNA	0.493944	0	0
RP4-693M11.3	PNMA1 (+15198), ACOT6 (+82382)	antisense	0.494405	0	0
RP5-1061H20.4	RAB4A (-6478), RHOU (+529577)	processed_transcript	0.494525	0	0
RP11-159D12.9	OR4D1 (-61612), DYNLL2 (+10123)	lincRNA	0.49582	0	0
AC073871.2	SHH (-744121), C7orf13 (+84260)	lincRNA	0.495985	0	0
RP11-45M22.6	PLD6 (+18350), MPRIP (+23322)	lincRNA	0.496327	0	0
AC019117.1	AHR (+122113), SNX13 (+519742)	lincRNA	0.496527	0	0
AC046143.3	TMEM44 (-5741), LSG1 (+33315)	antisense	0.497093	0	0
RP1-122P22.2	RIN2 (-102830), SLC24A3 (+571045)	lincRNA	0.497615	0	0
RP11-299L17.3	STON2 (-47492), SEL1L (+87789)	lincRNA	0.498342	0	0
CTB-175E5.4	TMUB2 (-5641), ASB16 (+10639)	antisense	0.499251	0	0
AP001258.4	FAM111A (-8205), FAM111B (+29389)	lincRNA	0.50046	0	0
LOXL1-AS1	LOXL1 (-8283), TBC1D21 (+44538)	antisense	0.500565	0	0
RP11-85F14.5	NCK1 (-10318), TMEM22 (+32871)	antisense	0.50106	0	0
GS1-526D21.5	OFD1 (+32919), GPM6B (+49563)	antisense	0.501306	0	0
RP11-473I1.9	USP7 (-142320)	sense_intronic	0.501513	0	0
AC018642.1	KLF14 (-584854), MKLN1 (-8853)	processed_transcript	0.501544	0	0
RP11-283I3.6	SLC6A13 (-12665), KDM5A (+113916)	sense_overlapping	0.502226	0	0
PTOV1-AS1	PTOV1 (-6002), MED25 (+26878)	antisense	0.502302	0	0
AC007383.3	INO80D (+598)	lincRNA	0.50248	0	0
ARHGAP5-AS1	ARHGAP5 (-1183)	antisense	0.502655	0	0
CTB-131K11.1	FBXL20 (-2357)	antisense	0.502999	0	0
CTD-2620I22.1	AK127846 (-38665), ZNF816 (-5936)	processed_transcript	0.503506	0	0
RP11-244O19.1	DAB2IP (+250443), TTLL11 (+276043)	sense_overlapping	0.50486	0	0
AC093627.10	FAM20C (-40438)	lincRNA	0.505178	0	0
RP11-66N11.8	FAM58A (-2669)	antisense	0.505739	0	0
RP11-45M22.1	PLD6 (+15674), MPRIP (+25998)	lincRNA	0.506144	0	0
RP11-327P2.5	DHRS12 (-4601)	antisense	0.506435	0	0
RP11-173M1.8	KSR1 (-156726), WSB1 (+21204)	lincRNA	0.506666	0	0
RP11-128M1.1	TGM3 (-85783), STK35 (+108302)	lincRNA	0.506667	0	0
RP11-474D1.3	TMEM132D (-135588), FZD10 (-123204)	lincRNA	0.506972	0	0
CTD-2033A16.3	NQO1 (-8158), NOB1 (+20138)	antisense	0.50726	0	0
RP11-429J17.2	MAPK15 (-19054), ZNF707 (+12831)	antisense	0.508331	0	0
AP001065.15	LRRC3 (+32422), KRTAP10-1 (+52263)	lincRNA	0.50861	0	0
AC005041.17	CCDC142 (-15797), LBX2 (+4289)	antisense	0.509679	0	0
RP11-247I13.7	DRG1 (+38889), EIF4ENIF1 (+51119)	processed_transcript	0.510817	0	0
LINC00323	DSCAM (-297704), BACE2 (-22985)	antisense	0.510887	0	0
RP11-318L16.6	RD3 (+57715), TRAF5 (+108396)	lincRNA	0.511026	0	0
RP11-285F7.2	EPHX1 (+33606), TMEM63A (+39017)	processed_transcript	0.512758	0	0
RP11-806H10.4	PGS1 (-11472), SOCS3 (-7105)	lincRNA	0.513224	0	0
RP11-22C11.2	ESRP1 (-2760)	antisense	0.513343	0	0
ARHGAP26-AS1	ARHGAP26 (+93536), NR3C1 (+540217)	antisense	0.514064	0	0
RP11-15H20.6	ZNF724P (-16714), ZNF91 (+128383)	processed_transcript	0.514926	0	0
RP11-386M24.6	FAM174B (+61281), ST8SIA2 (+200610)	processed_transcript	0.515361	0	0
RP11-973H7.3	SPIRE1 (-12872), CEP76 (+31919)	sense_intronic	0.515688	0	0
RP11-89C21.3	USP6NL (+77609), CELF2 (+436772)	antisense	0.516016	0	0
AC124789.1	ARHGAP23 (+22943), SRCIN1 (+154520)	processed_transcript	0.516213	0	0
MIR210HG	PHRF1 (-9425), RASSF7 (+5608)	lincRNA	0.516771	0	0
RP11-499P20.2	NSUN6 (+122238), CACNB2 (+388706)	processed_transcript	0.51679	0	0
TSPEAR-AS1	KRTAP10-1 (+28864), LRRC3 (+55821)	antisense	0.520607	0	0
CTC-297N7.5	TMEM220 (-19062), PIRT (+88710)	antisense	0.521	0	0
RP11-247L20.3	CDKL1 (+18782), ATP5S (+85350)	lincRNA	0.521264	0	0
H19	MRPL23 (+51051), IGF2 (+142788)	lincRNA	0.521814	0	0
RP11-73E17.2	BAZ1A (+246)	antisense	0.521866	0	0
RP11-429A24.4	KIAA1217 (+114924), ARHGAP21 (+399953)	sense_intronic	0.522622	0	0
RP11-284F21.7	BCAN (+12017), NES (+23432)	antisense	0.524252	0	0
RP3-337H4.8	POLH (+13655), GTPBP2 (+39403)	antisense	0.526353	0	0
RP11-686D22.5	SLFN11 (-28241), SLFN12 (+30582)	lincRNA	0.526683	0	0
CTD-2517M14.5	GPT (-5752), PPP1R16A (+1869)	processed_transcript	0.52792	0	0
AC068134.6	ALPI (-35062), ALPPL2 (+14219)	lincRNA	0.528191	0	0
RP11-619A14.3	WNT11 (-6960), PRKRIR (+167346)	lincRNA	0.528783	0	0
RP11-109J4.1	ATP10B (-82990), GABRB2 (+612921)	lincRNA	0.528976	0	0
CTD-2562J17.7	ARRB1 (+91255), SLCO2B1 (+109588)	antisense	0.529327	0	0
RP11-27M15.1	CAPN10 (-2017)	antisense	0.529899	0	0
RP11-334J6.6	UCK1 (+11882), POMT1 (+16491)	antisense	0.530072	0	0
CTD-2540F13.2	CAPN12 (+5401), ACTN4 (+91446)	antisense	0.530193	0	0
RP11-1260E13.2	RPH3AL (-2267)	antisense	0.530483	0	0
RP11-150O12.6	ZNF703 (-179048), KCNU1 (+732411)	sense_intronic	0.531096	0	0
AC007228.11	ZNF470 (-11033), ZFP28 (+17540)	antisense	0.531474	0	0
RP11-350N15.3	LETM2 (+14668), FGFR1 (+66736)	antisense	0.531488	0	0
CTD-2349P21.9	CRLF3 (+32158), LRRC37BP1 (+184172)	lincRNA	0.533103	0	0
PSPC1-OT1	MPHOSPH8 (+41606), PSPC1 (+107765)	antisense	0.53338	0	0
RP11-1260E13.3	RPH3AL (-2967)	antisense	0.535275	0	0
RP11-531A24.5	C8orf84 (+35653), TERF1 (+48757)	antisense	0.535508	0	0
RP11-253E3.3	TSPAN9 (-34162), TEAD4 (+83881)	lincRNA	0.53568	0	0
RP3-443C4.2	ESR1 (+6408), SYNE1 (+823672)	antisense	0.5357	0	0
RP11-286H14.6	SMO (-19918), TSPAN33 (+24083)	processed_transcript	0.535963	0	0
RP11-819C21.1	GUCY1A2 (-295756), CWF19L2 (+143645)	lincRNA	0.536269	0	0
RP11-342D11.2	ITGB1 (-254175), NRP1 (+122365)	antisense	0.536555	0	0
RP11-325K4.3	CETP (-21113), HERPUD1 (+8974)	sense_intronic	0.537555	0	0
RP11-649A18.12	MIF4GD (-1402)	antisense	0.537564	0	0
AC018737.1	CLASP1 (-39453), MKI67IP (+47998)	lincRNA	0.537914	0	0
RP11-175O19.4	C10orf12 (+12920), SLIT1 (+191722)	antisense	0.538885	0	0
GHRLOS	GHRL (+3728), TATDN2 (+40726)	processed_transcript	0.53935	0	0
RP11-123O10.4	GRIP1 (-301374), CAND1 (-288762)	lincRNA	0.53953	0	0
SOS1-IT1	ARHGEF33 (+73705), SOS1 (+127395)	sense_intronic	0.539575	0	0
AC092295.7	ZNF382 (-21430), ZNF529 (-10594)	antisense	0.539608	0	0
RP11-4O1.2	UGCG (+138216), SUSD1 (+140134)	sense_overlapping	0.539875	0	0
RP11-66N24.3	AP1G2 (+3485), THTPA (+8596)	antisense	0.539916	0	0
SNHG14	UBE3A (+239519), SNURF (+244586)	antisense	0.542118	0	0
CTC-537E7.3	SLC30A5 (-661495), PIK3R1 (+216697)	lincRNA	0.542811	0	0
RP11-701H24.2	SNURF (+79258), UBE3A (+404847)	lincRNA	0.54347	0	0
RP11-61I13.3	MOCS1 (+34594), DAAM2 (+100702)	antisense	0.543689	0	0
RP4-740C4.4	PLCH2 (-48000), PEX10 (-15744)	lincRNA	0.544232	0	0
RP11-86H7.7	SLC44A3 (-197678), F3 (-80810)	lincRNA	0.544468	0	0
RP11-817O13.6	NEIL1 (+8488), MAN2C1 (+13122)	lincRNA	0.544636	0	0
RP11-789C17.5	RAB12 (-202588), PTPRM (+839541)	antisense	0.544736	0	0
RP13-582O9.5	ZNF696 (-10464), GLI4 (+13488)	antisense	0.545615	0	0
CTD-2350C19.1	SLC46A1 (+3133), SARM1 (+31110)	antisense	0.546763	0	0
CTD-2377D24.6	HOXB9 (-79801), PRAC (+16246)	lincRNA	0.547032	0	0
CTD-2653M23.2	NIPBL (-6218), SLC1A3 (+264186)	lincRNA	0.54772	0	0
RP11-405L18.1	POLR1E (+10315), FBXO10 (+79990)	processed_transcript	0.548034	0	0
AC034220.3	SLC22A5 (-29108), SLC22A4 (+46148)	processed_transcript	0.548365	0	0
RP11-13N13.2	SNRPD1 (+19532), ABHD3 (+72974)	lincRNA	0.550186	0	0
RP3-412A9.10	SELM (+4249), SMTN (+20456)	processed_transcript	0.550417	0	0
LA16C-390E6.4	C16orf91 (-22862), CLCN7 (+22878)	antisense	0.550465	0	0
CTC-277H1.7	PLEKHG4 (-16701), SLC9A5 (+13494)	processed_transcript	0.551831	0	0
RP11-734K21.5	MBOAT2 (-104482), ASAP2 (-98536)	lincRNA	0.552368	0	0
CTD-2086O20.3	ZNF793 (-18614), ZNF570 (+19245)	lincRNA	0.55264	0	0
RP11-65I12.1	PAX8 (+37851), PSD4 (+67087)	antisense	0.552852	0	0
RP11-226L15.5	SLAMF9 (-71619), PIGM (+6120)	sense_overlapping	0.553611	0	0
LL0XNC01-37G1.1	ZFP92 (-62254), ZNF275 (+21914)	processed_transcript	0.553624	0	0
RP11-46A10.5	STX6 (+62648), XPR1 (+328252)	processed_transcript	0.553823	0	0
RP3-341D10.4	ARL13A (+36194), TRMT2B (+46214)	lincRNA	0.55396	0	0
RP11-567I13.1	CSNK2A1 (+491)	antisense	0.554122	0	0
RP5-1014C4.3	GLMN (-101506), GFI1 (+85556)	lincRNA	0.555239	0	0
AC012146.7	ZNF232 (+9866), ZFP3 (+34777)	processed_transcript	0.555267	0	0
WAC-AS1	MPP7 (-245559), WAC (-5795)	antisense	0.556013	0	0
RP11-532F12.5	SPINT1 (-3951)	antisense	0.556863	0	0
RP11-264F23.3	PARP11 (-389032), CCND2 (-11262)	antisense	0.557761	0	0
RP11-670E13.2	DGKE (+35156), TRIM25 (+44793)	lincRNA	0.558057	0	0
CTC-441N14.2	SNCAIP (-170316), ZNF474 (+12289)	antisense	0.558644	0	0
AC007040.5	CD207 (-53092), VAX2 (-11675)	lincRNA	0.558673	0	0
CTC-338M12.4	GNB2L1 (-15439), TRIM52 (+1774)	antisense	0.558904	0	0
RP11-21A7A.3	FLRT1 (+14851), MACROD1 (+47372)	antisense	0.55926	0	0
RP11-18C24.6	DYNLL1 (-2922)	antisense	0.560314	0	0
AC003665.1	PNPO (-22153), SP2 (+23220)	antisense	0.560886	0	0
AC000123.4	GRM8 (-107310), ZNF800 (+41888)	antisense	0.561152	0	0
RP11-350N15.4	LETM2 (+37551), FGFR1 (+43853)	antisense	0.562628	0	0
RP11-357H14.20	HOXB9 (-15184), PRAC (+80863)	processed_transcript	0.563393	0	0
RP11-267A15.1	MSX2 (-290196), HMP19 (+388655)	processed_transcript	0.56367	0	0
HOXB-AS4	HOXB9 (-5330), PRAC (+90717)	antisense	0.564961	0	0
GABPB1-AS1	USP8 (-63183), GABPB1 (-5791)	lincRNA	0.566288	0	0
RP11-1148L6.5	WDR13 (-17027), RBM3 (+6112)	antisense	0.566786	0	0
RP3-416H24.1	AK300121 (+12139), KRT7 (+13078)	processed_transcript	0.567747	0	0
AC093673.5	ZYX (-1174)	antisense	0.567761	0	0
SYNPR-AS1	SNTN (-165845), SYNPR (+208585)	antisense	0.568889	0	0
RP11-461A8.4	DNASE1 (-1770)	sense_overlapping	0.569075	0	0
RP11-314A20.2	PELP1 (-542)	antisense	0.569196	0	0
RP11-145M9.4	MFN1 (+49441), GNB4 (+54450)	lincRNA	0.569503	0	0
RP11-304N14.2	FAM174B (+85871), ST8SIA2 (+176020)	lincRNA	0.570874	0	0
RP11-125B21.2	VLDLR (-89745), SMARCA2 (+516706)	lincRNA	0.57169	0	0
RP5-837J1.2	LIG3 (+26917), RFFL (+56325)	sense_overlapping	0.571844	0	0
MEIS1-AS2	ETAA1 (-956848), MEIS1 (+5062)	antisense	0.572057	0	0
RP11-323C15.2	EYA2 (+6810), ZMYND8 (+455401)	lincRNA	0.572159	0	0
RP11-106M3.2	CELF6 (-9652), HEXA (+45825)	processed_transcript	0.572191	0	0
DNMBP-AS1	DNMBP (+67224), ABCC2 (+159989)	antisense	0.574032	0	0
RP11-37B2.1	RIPK2 (-74183)	lincRNA	0.57404	0	0
RP11-468E2.5	PSME1 (+3775), PSME2 (+6702)	lincRNA	0.574141	0	0
RP1-290I10.6	OFCC1 (-473544), TFAP2A (+2344)	antisense	0.574489	0	0
RP11-119F7.5	CCAR1 (-21567), TET1 (+139287)	sense_overlapping	0.57471	0	0
RP11-465N4.4	ELF3 (-5339), RNPEP (+22585)	antisense	0.575877	0	0
RP11-211N11.5	CASP7 (+35339), DCLRE1A (+139094)	antisense	0.576963	0	0
RP11-245J24.1	RAB11FIP2 (-208035), PRLHR (+341011)	lincRNA	0.57829	0	0
CTD-2231H16.1	PLEKHG4B (-24251)	lincRNA	0.578729	0	0
CTD-2331H12.6	ZNF320 (-27987), ZNF816 (+43578)	lincRNA	0.579652	0	0
RP11-496I9.1	RASSF7 (-2599)	antisense	0.580213	0	0
RP5-894A10.2	WEE2 (-53758), AGK (+103317)	processed_transcript	0.580847	0	0
CTD-2521M24.5	PLVAP (-14528), BST2 (+13719)	lincRNA	0.580943	0	0
CTD-3195I5.1	ITGAE (-6558), C17orf85 (+38445)	lincRNA	0.581261	0	0
RP11-686D22.4	SLFN11 (-30404), SLFN12 (+28419)	lincRNA	0.581439	0	0
RP11-349A22.5	ARID4A (-16755), PSMA3 (+36944)	processed_transcript	0.582042	0	0
RP11-17M16.2	ZNF516 (+2599)	antisense	0.582057	0	0
RP11-732M18.3	TULP4 (-15350), GTF2H5 (+128963)	lincRNA	0.582145	0	0
AC093702.1	SIX2 (-4038)	lincRNA	0.582304	0	0
AC005789.11	SPRED3 (+8732), RASGRP4 (+27274)	lincRNA	0.583798	0	0
AC009948.5	PRKRA (+24692), OSBPL6 (+232058)	lincRNA	0.583873	0	0
RP11-179H18.2	RGS10 (-30492), TIAL1 (+23827)	antisense	0.584394	0	0
RP4-798P15.3	RASAL2 (-110332), SEC16B (-13482)	processed_transcript	0.585571	0	0
MIR4720	CMIP (-58094), GAN (+72110)	lincRNA	0.587863	0	0
RP5-1028K7.2	TNS4 (-20412), CCR7 (+43470)	lincRNA	0.588801	0	0
RP11-473I1.10	USP7 (-146727)	sense_intronic	0.589714	0	0
RP11-337C18.8	PDIA3P (-3664), PRKAB2 (-1637)	lincRNA	0.59096	0	0
RP11-1100L3.8	C12orf44 (-10993), NR4A1 (+7579)	lincRNA	0.593443	0	0
RP11-178G16.5	AP3M1 (+29866), VCL (+123088)	lincRNA	0.594519	0	0
AC093323.3	S100P (-19090), MRFAP1 (+34031)	lincRNA	0.594606	0	0
RP11-703I16.1	ANKRD62 (-71027), IMPA2 (+50251)	antisense	0.594801	0	0
RP11-9E13.2	DNA2 (-7137), SLC25A16 (+48264)	lincRNA	0.594964	0	0
RP11-305E6.4	SVIL (-669474), MTPAP (+44892)	sense_overlapping	0.595204	0	0
RP11-968A15.2	CBX5 (-11253), HNRNPA1 (-9865)	antisense	0.595246	0	0
RP11-389K14.3	DIRAS2 (+275623), GADD45G (+909558)	lincRNA	0.596407	0	0
CTC-537E7.2	SLC30A5 (-561339), PIK3R1 (+316853)	lincRNA	0.597066	0	0
RP11-264B17.2	SPNS1 (-12990), NFATC2IP (+10788)	antisense	0.597865	0	0
RP11-48B3.4	ZBTB10 (+55989), ZNF704 (+332579)	lincRNA	0.59882	0	0
RP11-876N24.4	CIITA (+64672), SOCS1 (+314312)	antisense	0.59887	0	0
RP11-231E6.1	CD200 (+69821), BTLA (+96671)	lincRNA	0.599978	0	0
RP11-325K4.2	CETP (-20546), HERPUD1 (+9541)	sense_intronic	0.601962	0	0
CTD-2001E22.2	SEMA5A (-2283)	lincRNA	0.602981	0	0
RP11-350F4.2	ADAMTS20 (-169575), PUS7L (+37263)	lincRNA	0.60334	0	0
RP11-529H20.5	TRIP11 (-18983), ATXN3 (+47579)	sense_overlapping	0.604482	0	0
RP3-340N1.5	VWA5B1 (-105555), PLA2G2C (-10170)	antisense	0.604569	0	0
RP11-89C21.2	ECHDC3 (-174016), USP6NL (-36066)	processed_transcript	0.605308	0	0
RP11-10N23.2	C8orf83 (-754226), RBM12B (+20626)	antisense	0.605451	0	0
RP1-68D18.4	CD44 (+73794), SLC1A2 (+206894)	antisense	0.60662	0	0
FLI1-AS1	FLI1 (-65)	antisense	0.607995	0	0
RP11-1049A21.2	PDE1B (-5785), NCKAP1L (+45897)	antisense	0.608228	0	0
RP3-395M20.9	FAM213B (-3704)	antisense	0.609097	0	0
RP5-1142A6.9	CTU2 (+13054), PIEZO1 (+65427)	antisense	0.609693	0	0
HOXB-AS2	HOXB2 (-13766), HOXB3 (+15651)	antisense	0.609989	0	0
CTBP1-AS1	MAEA (-21089), CTBP1 (-19675)	processed_transcript	0.610143	0	0
CTD-2611O12.7	NLRP9 (+29054), EPN1 (+32723)	sense_intronic	0.610982	0	0
RP11-750H9.5	SPI1 (-17593), SLC39A13 (-12326)	antisense	0.611339	0	0
RP11-834C11.4	SMUG1 (+59524), HOXC4 (+75593)	lincRNA	0.613327	0	0
RP11-552M11.4	OVGP1 (-12224), ATP5F1 (-9120)	processed_transcript	0.614096	0	0
AC018766.4	PNKP (+7367), PTOV1 (+9039)	antisense	0.615009	0	0
RP11-274N19.2	ADAR (-97229), KCNN3 (+164801)	processed_transcript	0.615207	0	0
ITGB2-AS1	ITGB2 (-4314)	antisense	0.615344	0	0
RP11-18I14.7	TMEM180 (+4829), ACTR1A (+36513)	processed_transcript	0.616473	0	0
RP11-357H14.19	HOXB8 (-8517), HOXB9 (+3017)	processed_transcript	0.616879	0	0
TEN1-CDK3	ACOX1 (-13181), CDK3 (-8291)	processed_transcript	0.617198	0	0
RP11-552M11.8	OVGP1 (-4280)	sense_overlapping	0.61916	0	0
RP11-340F14.5	P2RX4 (-22067), P2RX7 (+54975)	sense_overlapping	0.620369	0	0
CTD-2542C24.1	ZNF626 (-157104), ZNF85 (-104553)	lincRNA	0.621509	0	0
RP11-119J18.1	CXCL14 (-240344), SLC25A48 (-15052)	lincRNA	0.621518	0	0
AC069278.4	ZNF229 (-26359), ZNF180 (+25550)	lincRNA	0.621535	0	0
RP11-890B15.3	SNX19 (+48237), ADAMTS15 (+419276)	lincRNA	0.622359	0	0
RP11-35O15.1	IGF1R (-2371)	antisense	0.623037	0	0
RP11-493K19.3	SEMA3F (-19362), RBM5 (+47145)	antisense	0.623474	0	0
RP11-282O18.3	CDK2AP1 (+19305), C12orf65 (+19538)	3prime_overlapping_ncrna	0.6246	0	0
RP11-290H9.4	C17orf57 (-10422), ITGB3 (+59697)	antisense	0.624646	0	0
RP11-382A20.2	TM6SF1 (+6519), HDGFRP3 (+93478)	antisense	0.629675	0	0
RP11-541N10.3	SH3PXD2A (-23161), OBFC1 (+39720)	sense_overlapping	0.630189	0	0
AP000696.2	CLDN14 (-168430), SIM2 (-64836)	lincRNA	0.630253	0	0
CTC-428G20.3	TRIM36 (-24585), PGGT1B (+57741)	lincRNA	0.630588	0	0
SCGB1B2P	SCGB2B2 (+17368), WTIP (+95242)	processed_transcript	0.631848	0	0
RP11-288L9.1	FGR (-26309), IFI6 (+10688)	lincRNA	0.632024	0	0
TP53TG1	C7orf23 (-115655), CROT (-10265)	lincRNA	0.632269	0	0
CTD-3107M8.4	RBPMS (-668)	antisense	0.632793	0	0
RP11-154D6.1	RIMS1 (-597154), OGFRL1 (+1019)	antisense	0.632897	0	0
RP4-724E16.2	ZNF217 (+19129), TSHZ2 (+591632)	antisense	0.632921	0	0
RP11-1149O23.2	TNFRSF10D (-25950), TNFRSF10A (+35190)	antisense	0.633294	0	0
DLGAP1-AS2	TGIF1 (+154075), DLGAP1 (+849600)	lincRNA	0.6334	0	0
AC012065.7	GDF7 (+11863), APOB (+388658)	lincRNA	0.635912	0	0
RP4-659J6.2	JHDM1D (-1509)	antisense	0.637722	0	0
RP11-390F4.6	KDM4C (-99346), GLDC (-12603)	processed_transcript	0.638107	0	0
RP4-639F20.1	CNN3 (-18239), ALG14 (+127533)	antisense	0.638313	0	0
HOXA-AS4	HOXA9 (-4737)	antisense	0.63906	0	0
RP11-399O19.8	FAS (+25916), CH25H (+190867)	sense_overlapping	0.639067	0	0
RP11-15H20.7	ZNF724P (-15373), ZNF91 (+129724)	lincRNA	0.639101	0	0
CTD-3105H18.13	ZNF563 (-13223), ZNF442 (+18718)	lincRNA	0.63927	0	0
WNT5A-AS1	WNT5A (-700)	antisense	0.640057	0	0
AC026471.6	SLC5A2 (+4813), C16orf58 (+20454)	antisense	0.640094	0	0
RP11-288L9.4	FGR (-34656), IFI6 (+2341)	antisense	0.640539	0	0
RP11-389C8.2	ZNF366 (+66277), PTCD2 (+120772)	sense_overlapping	0.640553	0	0
RP11-63P12.7	ZFAND5 (+107688), GDA (+108208)	lincRNA	0.642228	0	0
AC007383.4	INO80D (-32753), NDUFS1 (+40259)	antisense	0.642936	0	0
AP001062.7	C21orf2 (+5860), PFKL (+33500)	processed_transcript	0.643057	0	0
CTB-39G8.3	MAP3K14 (-80156), ARHGAP27 (+28442)	antisense	0.643927	0	0
RP11-517C16.2	KIAA1609 (+41372), ATP2C2 (+94783)	antisense	0.644273	0	0
RP11-799B12.4	CABYR (+21869), OSBPL1A (+237009)	lincRNA	0.644659	0	0
RP11-126O1.5	MALT1 (-208)	antisense	0.644845	0	0
RP11-86H7.1	F3 (-187514), SLC44A3 (-90974)	processed_transcript	0.64538	0	0
RP11-548B3.3	FAM189A2 (+103912), APBA1 (+243875)	lincRNA	0.645609	0	0
ATP6V0E2-AS1	ATP6V0E2 (+1185), ACTR3C (+449516)	lincRNA	0.646361	0	0
AP000295.7	IFNAR1 (-59843), IFNAR2 (+35140)	lincRNA	0.647885	0	0
RP11-61I13.2	MOCS1 (+28974), DAAM2 (+106322)	processed_transcript	0.648448	0	0
AC006126.4	MARK4 (-9257), EXOC3L2 (-7790)	lincRNA	0.64858	0	0
RP11-421F16.3	FGFR1OP2 (+37212), TM7SF3 (+38822)	antisense	0.648869	0	0
RP1-59D14.5	MNT (+23781), SGSM2 (+39671)	antisense	0.649276	0	0
RP11-71H17.7	UMPS (-5312), KALRN (+630343)	sense_overlapping	0.649642	0	0
RP11-703H8.7	ASRGL1 (+198)	antisense	0.651679	0	0
AP001271.3	CTTN (+78927), SHANK2 (+612303)	sense_intronic	0.652362	0	0
CRNDE	IRX3 (-637560), IRX5 (-7173)	antisense	0.654904	0	0
RP11-325F22.5	MLL5 (-92095), LHFPL3 (+593438)	lincRNA	0.657472	0	0
RP11-281O15.4	GRM6 (+15370), ZNF454 (+38560)	antisense	0.657758	0	0
RP11-384L8.1	CMTM8 (-1046)	sense_intronic	0.659941	0	0
RP11-37E23.5	ZAR1L (+13521), FRY (+267133)	antisense	0.659983	0	0
RP11-509E16.1	POMC (+10525), EFR3B (+116061)	lincRNA	0.664458	0	0
AC018755.15	FLJ30403 (+2671), ZNF175 (+20431)	antisense	0.664459	0	0
CTC-479C5.17	LCAT (+79)	3prime_overlapping_ncrna	0.664578	0	0
RP11-510N19.5	GPR37L1 (-109388), ELF3 (+2951)	processed_transcript	0.664797	0	0
RP11-245P10.4	TRIM11 (-1721)	antisense	0.665141	0	0
RP11-876N24.5	CIITA (+62267), SOCS1 (+316717)	sense_intronic	0.666565	0	0
RP11-802E16.3	TCIRG1 (+13256), CHKA (+69140)	processed_transcript	0.667035	0	0
RP11-379F4.4	MFSD1 (-43728), RARRES1 (-25712)	processed_transcript	0.669327	0	0
ZNF582-AS1	ZNF582 (-2894)	processed_transcript	0.670616	0	0
CTD-2540B15.8	CEBPA (-1431)	lincRNA	0.670947	0	0
CTA-445C9.15	TFIP11 (-11038), TPST2 (+66614)	lincRNA	0.671149	0	0
AC005256.1	TCF3 (-98113), ONECUT3 (-5263)	lincRNA	0.672148	0	0
RP11-768F21.1	TMEM233 (-65426), HSPB8 (+349243)	lincRNA	0.672532	0	0
ZNF295-AS1	UMODL1 (-54245), ZNF295 (-6685)	lincRNA	0.674338	0	0
U82695.10	ZFP92 (+6791), TREX2 (+21373)	lincRNA	0.674477	0	0
CTD-2020K17.1	FMNL1 (-15349), HEXIM2 (+45679)	processed_transcript	0.675722	0	0
RP11-89K21.1	SIX3 (-12202), CAMKMT (+567792)	antisense	0.676195	0	0
AC002401.1	PPP1R9B (+9631), PDK2 (+45607)	antisense	0.676318	0	0
RP11-703H8.9	SCGB1D2 (-5264), SCGB2A1 (+28320)	antisense	0.677512	0	0
RP11-429J17.6	FAM83H (-6494), SCRIB (+75141)	lincRNA	0.679125	0	0
CTD-2510F5.4	SKA2 (-47814), SMG8 (-6757)	antisense	0.67986	0	0
RP11-94L15.2	GRB7 (+22869), IKZF3 (+103410)	lincRNA	0.680724	0	0
RP11-23J9.4	C9orf174 (+264)	processed_transcript	0.681503	0	0
RP11-565H13.2	NEBL (-276929), C10orf140 (+343291)	antisense	0.684453	0	0
HOXB-AS1	HOXB2 (-2368)	processed_transcript	0.686893	0	0
CTD-3064M3.3	SLC45A4 (-125811), GPR20 (+12881)	sense_overlapping	0.687403	0	0
PRKAG2-AS1	PRKAG2 (-897)	antisense	0.687749	0	0
RP11-480G7.1	ORC6 (+14051), MYLK3 (+44612)	lincRNA	0.687955	0	0
RP11-61A14.2	PDP2 (+7993), CDH16 (+30511)	lincRNA	0.689874	0	0
RP3-388E23.2	MYB (+123048), AHI1 (+193402)	antisense	0.690491	0	0
RP5-1024C24.1	MPPED2 (-26825), DCDC5 (+499641)	antisense	0.691943	0	0
AC092171.4	TNRC18 (-54261), FBXL18 (+35961)	antisense	0.691994	0	0
RP11-877E17.2	IFLTD1 (-396263), RASSF8 (-9484)	antisense	0.692927	0	0
RP11-549B18.1	B4GALT6 (-1516)	antisense	0.693097	0	0
HOTAIRM1	HOXA1 (-1950)	antisense	0.694185	0	0
RP11-164J13.1	CAPN3 (+20710), ZFP106 (+77322)	processed_transcript	0.694628	0	0
CTC-471F3.6	ZNF546 (+23677), ZNF780B (+35495)	lincRNA	0.696163	0	0
NPPA-AS1	NPPA (+3235), CLCN6 (+38398)	antisense	0.696542	0	0
HHATL-AS1	HHATL (-1830)	antisense	0.696602	0	0
RP11-132M7.1	KIAA1009 (-460432), TBX18 (+76132)	processed_transcript	0.697572	0	0
CTC-462L7.1	HLF (-93733), STXBP4 (+202462)	lincRNA	0.698294	0	0
AP000346.2	RGL4 (-55362), IGLL1 (-55104)	processed_transcript	0.700439	0	0
CTC-471J1.2	ZNF432 (-12276), ZNF841 (+34669)	sense_overlapping	0.700809	0	0
RP11-57A19.2	SBK1 (-4045)	lincRNA	0.703761	0	0
RP11-220I1.1	PAX5 (-50669), ZCCHC7 (-35324)	lincRNA	0.705166	0	0
CTD-2517M22.17	LRRC14 (-4860), RECQL4 (+4707)	antisense	0.705291	0	0
RP11-21L23.2	ACER3 (-58414), TSKU (+19218)	sense_overlapping	0.705641	0	0
HNF1A-AS1	HNF1A (-3957)	antisense	0.706071	0	0
TMPO-AS1	TMPO (-876)	lincRNA	0.706258	0	0
CTD-3065J16.9	GPAA1 (-3988), EXOSC4 (+14)	antisense	0.707127	0	0
AC114730.3	NEU4 (+1099), PDCD1 (+49799)	processed_transcript	0.707155	0	0
AF127936.7	SAMSN1 (-305248), NRIP1 (+213214)	lincRNA	0.707527	0	0
RP11-431J24.2	S100G (-488253), GRPR (+38604)	antisense	0.708947	0	0
RP11-711M9.1	TET3 (-56190), DGUOK (+63307)	lincRNA	0.709418	0	0
FOXD2-AS1	FOXD2 (-2630)	antisense	0.710002	0	0
RP11-430B1.2	GNB5 (-1615)	lincRNA	0.710412	0	0
CTD-2589M5.4	PHF21A (-144017), CREB3L1 (-12226)	antisense	0.711125	0	0
RP11-283G6.3	BHLHE41 (-816)	antisense	0.711621	0	0
RP11-456K23.1	SETBP1 (-2576)	lincRNA	0.712652	0	0
HLA-DQB1-AS1	HLA-DQB1 (+6385), HLA-DQA1 (+17584)	antisense	0.713086	0	0
CTC-458I2.2	THBS4 (+100775), SERINC5 (+119953)	antisense	0.713702	0	0
DIO3OS	RTL1 (-671479), DIO3 (-5025)	lincRNA	0.718118	0	0
RP11-60L3.1	CCDC33 (-24196), STRA6 (-9251)	antisense	0.718961	0	0
RP11-504I13.3	C18orf62 (-947862), ZNF516 (+119695)	antisense	0.719035	0	0
RP5-902P8.10	UBE2J2 (-3967), SCNN1D (-2615)	processed_transcript	0.719398	0	0
AC103563.8	MAL (+217)	antisense	0.721886	0	0
AC007255.8	PRR15 (-24592), CHN2 (+344714)	lincRNA	0.722141	0	0
RP11-612B6.2	SSPN (+140834), ITPR2 (+496791)	lincRNA	0.723331	0	0
RP11-44K6.2	IDO2 (-19980), IDO1 (+1166)	sense_intronic	0.723409	0	0
GS1-358P8.4	PDK3 (+82764), PCYT1B (+99347)	sense_overlapping	0.724717	0	0
AC007392.3	ETAA1 (-745217), MEIS1 (+216693)	lincRNA	0.726303	0	0
CTD-2583A14.8	ZNF587 (+17792), ZNF814 (+21469)	sense_intronic	0.726789	0	0
RP5-1121A15.4	MNX1 (+3934), NOM1 (+56996)	antisense	0.727313	0	0
AC011526.1	CEACAM21 (-99215), ATP5SL (-37473)	lincRNA	0.729596	0	0
RP11-999E24.3	SLC35F4 (-128161), C14orf37 (+158094)	sense_overlapping	0.730534	0	0
RP11-473M20.5	CCDC64B (-266)	antisense	0.731531	0	0
RP11-56B16.3	LEO1 (+56617), TMOD3 (+85516)	antisense	0.732129	0	0
RP11-1149O23.3	TNFRSF10A (-2531)	processed_transcript	0.735141	0	0
AC007277.3	SP5 (-48476), MYO3B (+488726)	lincRNA	0.735272	0	0
RP5-997D24.5	MRPL37 (+24828), SSBP3 (+181424)	antisense	0.735284	0	0
AP001065.2	LRRC3 (-35579), TRPM2 (+66330)	lincRNA	0.736973	0	0
STARD4-AS1	STARD4 (-113516), NREP (+350955)	lincRNA	0.738449	0	0
RP5-1121A15.1	MNX1 (-2962)	antisense	0.738646	0	0
RP11-18F14.2	DYNLRB2 (+59255), CDYL2 (+204066)	lincRNA	0.740984	0	0
AL450992.2	RORC (-14259), THEM5 (+7566)	antisense	0.741284	0	0
RP11-120M18.5	FAM20A (+30908), PRKAR1A (+58077)	lincRNA	0.742625	0	0
RP11-6E9.4	C4orf27 (-229834), MFAP3L (+38502)	antisense	0.742792	0	0
BX470102.3	S100A7 (-73698), S100A6 (+1882)	antisense	0.743171	0	0
RP11-297D21.3	HSD11B2 (+2727), ATP6V0D1 (+47326)	lincRNA	0.74463	0	0
LEF1-AS1	RPL34 (-408386), LEF1 (-43224)	processed_transcript	0.745839	0	0
DLX6-AS1	SHFM1 (-279905), DLX6 (-16182)	antisense	0.748913	0	0
RP11-65F13.2	NR2F1 (-84869)	lincRNA	0.750243	0	0
HOXD-AS2	HOXD8 (-386)	antisense	0.750814	0	0
SRD5A3-AS1	TMEM165 (-16017), SRD5A3 (+33685)	antisense	0.752256	0	0
CTD-2240H23.2	DICER1 (-43737), CLMN (+134423)	processed_transcript	0.752389	0	0
RP11-21B23.2	NKD1 (-155306), BRD7 (-24090)	lincRNA	0.753578	0	0
AC087491.2	NEUROD2 (-13141), PPP1R1B (-5861)	lincRNA	0.756526	0	0
CTD-2521M24.9	FAM125A (-7804), BST2 (-6724)	lincRNA	0.757875	0	0
RP11-153A23.6	TMC6 (+19182), TNRC6C (+105361)	processed_transcript	0.758912	0	0
THAP9-AS1	THAP9 (-3461)	processed_transcript	0.760345	0	0
RP11-5N23.3	PRKCQ (-6280), SFMBT2 (+824914)	lincRNA	0.760397	0	0
AC005083.1	MACC1 (-2248)	lincRNA	0.760766	0	0
RP11-848P1.3	RNF135 (-5721), ADAP2 (+43481)	lincRNA	0.760976	0	0
RP11-680C21.1	DNAH9 (-308923), SHISA6 (+48085)	lincRNA	0.764351	0	0
RP11-247L20.4	ATP5S (+14888), CDKL1 (+89244)	lincRNA	0.764421	0	0
RP11-1113L8.1	ALDH3A2 (-69735), SLC47A1 (+45162)	antisense	0.766317	0	0
HOXD-AS1	HOXD1 (-7503), HOXD3 (+16999)	lincRNA	0.766378	0	0
RP1-228H13.5	ZNF642 (-12089), ZNF643 (+14876)	sense_overlapping	0.767833	0	0
AC006042.6	GLCCI1 (+146500), ICA1 (+146759)	antisense	0.768286	0	0
CTB-60E11.4	RPS16 (+8803), PLEKHG2 (+14065)	lincRNA	0.772232	0	0
RP11-296I10.3	PDPR (+51268), EXOSC6 (+87036)	antisense	0.772541	0	0
RP11-186F10.2	THAP2 (-80825), LGR5 (+143039)	processed_transcript	0.773328	0	0
ST3GAL6-AS1	CPOX (-129879), ST3GAL6 (-9238)	antisense	0.77348	0	0
RP11-1055B8.4	TMEM105 (-58519), BAHCC1 (-10547)	processed_transcript	0.774084	0	0
CTD-3199J23.4	RND2 (+5404), BRCA1 (+94838)	lincRNA	0.778892	0	0
RP11-506H20.1	CCNO (-30887), DHX29 (+43126)	antisense	0.785078	0	0
RP11-597D13.9	TMEM144 (-23435), FAM198B (-13764)	processed_transcript	0.785767	0	0
RP11-720L2.3	THOC1 (-48994), COLEC12 (+183676)	lincRNA	0.788104	0	0
RP11-524D16__A.3	SRPX2 (+29489), SYTL4 (+57870)	antisense	0.791095	0	0
LINC00261	FOXA2 (+14866), PAX1 (+863938)	lincRNA	0.79211	0	0
AC106786.1	PRDM6 (-373)	antisense	0.79412	0	0
RP11-475N22.4	GATA2 (-2593)	lincRNA	0.794206	0	0
RP4-594I10.3	C1orf130 (-8664), RCAN3 (+44516)	lincRNA	0.79495	0	0
RP11-332H18.4	TBX4 (-53941), TBX2 (+2609)	antisense	0.795004	0	0
CTD-3214H19.6	STXBP2 (-1727), PCP2 (-1694)	antisense	0.795193	0	0
AC004696.2	ZNF471 (-18885), ZNF667 (-11557)	lincRNA	0.798723	0	0
RP11-686D22.8	SLFN11 (-34525), SLFN12 (+24298)	processed_transcript	0.799051	0	0
GS1-465N13.1	TWIST1 (+117543), HDAC9 (+503867)	sense_overlapping	0.801113	0	0
RP11-80H8.4	CHST2 (+7851), SLC9A9 (+720904)	lincRNA	0.802688	0	0
RP11-1021N1.2	MPV17L (+17240), KIAA0430 (+230172)	3prime_overlapping_ncrna	0.803783	0	0
RP11-408H20.1	DSC3 (-16301), DSC2 (+43306)	lincRNA	0.805426	0	0
RP11-747H7.3	CATSPERB (-26209), TC2N (+78227)	sense_intronic	0.806608	0	0
RP11-466P24.7	IQGAP2 (-70428), SV2C (+249416)	lincRNA	0.806767	0	0
MIR31HG	MTAP (-294981), IFNE (-25342)	lincRNA	0.808424	0	0
RP11-168E14.1	BMPR1B (-7311), PDLIM5 (+298779)	lincRNA	0.811267	0	0
CTC-559E9.8	ZNF93 (-6773), ZNF253 (+28235)	antisense	0.811782	0	0
RP11-760H22.2	COL14A1 (-70923), DEPTOR (+180529)	lincRNA	0.811996	0	0
RP11-554A11.4	MRGPRD (-20419), MRGPRF (+11976)	sense_overlapping	0.813504	0	0
RP11-800A3.4	P2RY6 (-31547), P2RY2 (+22356)	sense_overlapping	0.813535	0	0
AC093734.13	TMEM184A (+11399), MAFK (+14299)	processed_transcript	0.81359	0	0
DBH-AS1	DBH (+19586), SARDH (+82408)	antisense	0.813944	0	0
RP11-539I5.2	ENO4 (+3591), KIAA1598 (+152474)	processed_transcript	0.815189	0	0
HHIP-AS1	ABCE1 (-445865), HHIP (+6143)	lincRNA	0.818062	0	0
HOXA-AS3	HOXA5 (+718)	antisense	0.818281	0	0
RP11-224O19.2	TGFB2 (-397)	antisense	0.824799	0	0
RP11-82L18.2	SHC3 (+79498), S1PR3 (+107822)	sense_intronic	0.825624	0	0
RP11-382A18.2	FAM84B (-807486), POU5F1B (-49660)	lincRNA	0.82734	0	0
RP11-98D18.15	MRPL9 (+5838), RIIAD1 (+36189)	antisense	0.827793	0	0
RP1-193H18.2	KCNJ16 (-522676), MAP2K6 (+137912)	lincRNA	0.827919	0	0
RP11-650L12.2	CHRNA5 (+24679), CHRNA3 (+31096)	antisense	0.8282	0	0
RP11-25K19.1	TOX (-985)	lincRNA	0.830136	0	0
CTD-3018O17.3	ZNF528 (-4564)	processed_transcript	0.83083	0	0
RP11-720L2.4	THOC1 (-49892), COLEC12 (+182778)	lincRNA	0.830931	0	0
RP11-143E21.7	TMEM132D (-252635), FZD10 (-6157)	lincRNA	0.831338	0	0
RP11-167N4.2	UCP2 (+15872), DNAJB13 (+16653)	antisense	0.832858	0	0
RP11-624M8.1	HDDC2 (-361740), HEY2 (-85710)	lincRNA	0.836146	0	0
RP11-54O7.3	OR4F16 (-231627), SAMD11 (-7460)	processed_transcript	0.839941	0	0
CTA-250D10.23	SHISA8 (-7894), TNFRSF13C (+4256)	lincRNA	0.841797	0	0
HOXA-AS2	HOXA3 (-1444)	antisense	0.84226	0	0
HOXC-AS2	HOXC9 (-4097)	antisense	0.845106	0	0
CTD-2228K2.7	EXOC3 (+36284), SLC9A3 (+44931)	antisense	0.847558	0	0
AC073046.25	TET3 (-60586), DGUOK (+58911)	lincRNA	0.848985	0	0
RP11-346A9.1	ADAMTS19 (-286)	antisense	0.853636	0	0
AC007405.8	GAD1 (+475)	antisense	0.85461	0	0
RP3-417O22.3	GPR63 (+46998), FHL5 (+227931)	antisense	0.863071	0	0
AF131215.2	SOX7 (-378052), XKR6 (+92801)	sense_intronic	0.865046	0	0
CTB-92J24.2	ZNF254 (-158637), ZNF726 (+13655)	sense_intronic	0.867107	0	0
RP11-134G8.8	TNNI1 (-43018), PHLDA3 (+4407)	lincRNA	0.868956	0	0
RP11-108P20.1	ZNF532 (-109517), MALT1 (+81926)	lincRNA	0.872463	0	0
RP11-373L24.1	PEX13 (-90647), REL (+45413)	lincRNA	0.872508	0	0
HOXA11-AS	HOXA11 (-1689)	antisense	0.87768	0	0
AC141928.1	LRPAP1 (-228572), ADRA2C (-5500)	lincRNA	0.878052	0	0
CTC-441N14.1	SNCAIP (-156870), ZNF474 (+25735)	antisense	0.878335	0	0
RP11-102F4.3	SULF1 (+40909), SLCO5A1 (+166383)	sense_overlapping	0.879118	0	0
RP11-510M2.5	CHST4 (+14578), TAT (+36266)	sense_intronic	0.879769	0	0
HOTAIR	HOXC11 (-4494)	antisense	0.880537	0	0
RP11-469H8.6	AQP5 (-4278)	antisense	0.884158	0	0
EMX2OS	PDZD8 (-133715), EMX2 (-33304)	processed_transcript	0.884574	0	0
WT1-AS	EIF3M (-136702), WT1 (-11608)	antisense	0.884873	0	0
RP11-16K12.1	CTSH (-37329), RASGRF1 (+108466)	antisense	0.887985	0	0
RP11-588K22.2	GUCY1B3 (-23219), GUCY1A3 (+69045)	sense_overlapping	0.88802	0	0
RP11-471J12.1	CEP44 (-724607), HAND2 (-29070)	antisense	0.888625	0	0
AC066593.1	DPP10 (-15797)	antisense	0.891822	0	0
HOXC-AS1	HOXC9 (-577)	antisense	0.893136	0	0
RP11-326C3.2	ATHL1 (-992)	antisense	0.894311	0	0
RP11-1C1.7	ROPN1L (+38978), DAP (+280435)	antisense	0.897898	0	0
CTC-559E9.5	ZNF14 (-56531), ZNF506 (+32108)	sense_intronic	0.905686	0	0
RP13-259F12.2	GUCY1A2 (+341769), AASDHPPT (+599110)	sense_overlapping	0.905784	0	0
RP11-472B18.2	UGDH (-21226), C4orf34 (+90037)	lincRNA	0.911264	0	0
RP11-397O8.4	ITGBL1 (+267719), FGF14 (+681439)	processed_transcript	0.914925	0	0
RP11-4F5.2	MCTP2 (+184180)	lincRNA	0.915477	0	0
RP11-13L2.4	TRIM42 (-103473), CLSTN2 (+639366)	sense_overlapping	0.917636	0	0
AC007620.3	MFN1 (+50384), GNB4 (+53507)	antisense	0.918851	0	0
RP11-77K12.4	TMEM170A (-20965), CHST6 (+9377)	lincRNA	0.920914	0	0
RP11-5N23.2	PRKCQ (-2757)	lincRNA	0.92342	0	0
RP11-143K11.1	COG1 (-16976), SSTR2 (+11037)	lincRNA	0.925382	0	0
RP11-445F12.1	LHX1 (-38325), MRM1 (+298422)	antisense	0.925464	0	0
RP11-38J22.3	SLC26A9 (-306449), AVPR1B (-5246)	antisense	0.930855	0	0
RP11-401P9.4	SNX20 (+33824), NKD1 (+99199)	lincRNA	0.951224	0	0
AC018730.1	POU3F3 (-25134)	antisense	0.955612	0	0
MEG3	MEG3 (-11201), DLK1 (+93355)	lincRNA	1	0	0
C17ORF76-AS1	C17orf76-AS1 (+19763), ZNF287 (+110456)	processed_transcript	1	0	0
ZNF833P	ZNF833P (-10827), ZNF627 (+65751)	lincRNA	1	0	0
CROCCP2	NBPF1 (-17982), MST1P9 (+133011)	lincRNA	NA	NA	NA
RP11-244H3.1	LOC653160 (-1128)	processed_transcript	NA	NA	NA
RP5-887A10.1	NONE	lincRNA	NA	NA	NA
RP11-305E17.6	RTCD1 (-1094)	antisense	NA	NA	NA
RP11-403I13.5	PPIAL4B (-321368), PPIAL4F (+425620)	lincRNA	NA	NA	NA
RP5-827C21.4	C1orf31 (-483)	antisense	NA	NA	NA
AC073218.2	MYADML (-979688)	lincRNA	NA	NA	NA
AC073218.3	NONE	lincRNA	NA	NA	NA
U73167.7	SEMA3B (-602)	antisense	NA	NA	NA
RP11-314M24.1	NONE	lincRNA	NA	NA	NA
RP11-734I18.1	NONE	lincRNA	NA	NA	NA
CTD-2201E18.3	C5orf39 (-571)	lincRNA	NA	NA	NA
AC025171.1	C5orf39 (-3137)	lincRNA	NA	NA	NA
AC005013.5	TRIL (+616)	lincRNA	NA	NA	NA
RP11-321E8.3	ZNF735 (-71627), ZNF727 (+90133)	processed_transcript	NA	NA	NA
RP11-274B18.2	C9orf71 (-4198)	lincRNA	NA	NA	NA
RP11-526J3.3	C9orf5 (-13170), C9orf4 (+34176)	sense_overlapping	NA	NA	NA
KIAA1984-AS1	C9orf86 (-1353)	antisense	NA	NA	NA
RP11-466C23.4	C11orf95 (+579)	processed_transcript	NA	NA	NA
AE000661.37	TCRDV2 (-27574), TCRA (+429170)	lincRNA	NA	NA	NA
AE000661.50	TCRDV2 (-40854), TCRA (+415890)	processed_transcript	NA	NA	NA
LINC00645	NONE	lincRNA	NA	NA	NA
RP11-718G2.4	ADAM21P1 (-122172), SYNJ2BP-COX16 (+47117)	lincRNA	NA	NA	NA
LINC00273	BC068290 (+169096)	lincRNA	NA	NA	NA
RP11-352B15.1	NONE	lincRNA	NA	NA	NA
KANSL1-AS1	KIAA1267 (-2243)	antisense	NA	NA	NA
LINC00669	NONE	lincRNA	NA	NA	NA
LINC00662	NONE	lincRNA	NA	NA	NA
CTC-459F4.3	NONE	processed_transcript	NA	NA	NA

## Sheet: S2
# GREAT version 2.0.2	Species assembly: hg19
LncRNA	Neighboring gene
LEF1-AS1	LEF1 (-43224)
RP11-420A23.1	PHF17 (-403552)
RP11-215P8.3	PHF15 (-125399)
RP11-215P8.4	PHF15 (-81274)
AC004893.11	TRRAP (+152212)
RP11-135A24.4	EPC1 (+346)
TPBGL	ARRB1 (+109223)
CTD-2562J17.7	ARRB1 (+91255)
RP11-770J1.3	MLL (+85012)
RP13-820C6.2	EP400 (+129211)
RP11-196G11.4	KAT8 (+748)
RP11-640I15.1	CDRT1 (-33335)
AC087499.10	USP22 (+419966)
RP11-344E13.3	USP22 (+107685)
RP11-304F15.7	KAT7 (+46727)
AC005256.1	TCF3 (-98113)
RP1-85F18.5	EP300 (+93413)

## Sheet: S3
mRNA\_Subtype		cluster1	cluster2	cluster3			Gene	TrueFold	Mean_EEC	Mean_Normal	FDR	T-Statistic	P-Value
p<0.0001	1	27	0	2	cluster1: Basal		RP6-65G23.3	9.06748	55.134	6.0804	5.26887e-25	12.8995	2.72857e-28
	2	26	32	21	cluster2: CTNNB1-Enriched		RP11-429J17.6	20.4608	508.39	24.847	2.32074e-24	12.5959	2.40366e-27
	3	24	28	28	cluster3: Luminal		RP11-469H8.6	51.0715	228.114	4.46657	5.11928e-23	12.1058	7.95331e-26
							RP11-532F12.5	9.70954	301.337	31.0352	2.13803e-22	11.8642	4.42886e-25
CNV\_Subtype		cluster1	cluster2	cluster3			CTC-273B12.8	11.7981	931.224	78.9299	2.32112e-21	11.4956	6.01016e-24
p<0.0001	1	21	12	24			MAGI2-AS3	0.0738312	42.5782	576.696	2.51967e-21	-11.4581	7.82911e-24
	2	27	29	25			AP001065.2	16.7777	147.814	8.81015	1.2127e-19	10.8833	4.39612e-22
	3	15	17	1			A2M-AS1	0.177263	15.5783	87.8823	9.54206e-18	-10.232	3.95321e-20
	4	15	2	1			WT1-AS	0.0216758	14.5008	668.987	1.67566e-17	-10.1245	8.24361e-20
							RP11-45M22.1	0.252178	391.404	1552.09	1.67566e-17	-10.117	8.67769e-20
IntegrativeCluster		cluster1	cluster2	cluster3			CTC-497E21.4	11.6196	227.569	19.5849	2.36962e-17	10.0521	1.34986e-19
p<0.0001	CN_high	13	2	1			LINC00511	10.6074	311.444	29.3611	9.72135e-17	9.8312	6.04123e-19
	CN_low	14	42	32			RP11-22C11.2	6.7431	49.0125	7.26855	2.49435e-16	9.6795	1.67926e-18
	MSI	38	14	13			RP11-513I15.6	0.41808	1078.78	2580.32	3.72638e-16	-9.60866	2.70167e-18
	POLE	12	1	4			U47924.27	11.9154	119.754	10.0503	3.89826e-16	9.59163	3.02817e-18
							DLX6-AS1	43.1239	374.697	8.68886	6.79321e-16	9.49893	5.62876e-18
neoplasm\_histologic\_grade		cluster1	cluster2	cluster3			RP11-412D9.4	0.186875	10.4721	56.038	1.69132e-15	-9.35277	1.489e-17
p<0.0001	G1	12	31	28			LINC00087	0.129354	14.3641	111.045	2.20015e-15	-9.30448	2.05089e-17
	G2	26	25	22			RP1-290I10.6	14.1359	29.6089	2.09459	5.98027e-15	9.14481	5.88426e-17
	G3	40	5	2			RP11-435O5.2	4.81478	18.4319	3.8282	7.71139e-15	9.09832	7.98694e-17
							CTB-36H16.2	0.139742	20.8457	149.172	1.00694e-14	-9.05019	1.09506e-16
clinical\_stage		cluster1	cluster2	cluster3			MIR210HG	6.00101	304.304	50.7089	1.39891e-14	8.99283	1.59378e-16
p=0.01	StageI	50	48	46			RP11-57A19.2	11.1519	38.5649	3.45815	1.75389e-14	8.95137	2.08904e-16
	StageII	8	3	0			RP11-890B15.3	0.327742	99.1449	302.509	2.05862e-14	-8.92026	2.55862e-16
	StageIII	13	10	5			RP11-303E16.2	6.11548	90.0902	14.7315	2.56143e-14	8.88039	3.31619e-16
	StageIV	6	0	1			LINC00663	0.341424	38.3318	112.27	2.66952e-14	-8.86799	3.59438e-16
							RP11-302K17.7	0.14803	2.78908	18.8414	3.78095e-14	-8.80851	5.28667e-16
							RP11-465N4.4	4.95798	36.8158	7.42556	5.61231e-14	8.74181	8.13799e-16
							RP11-124L5.7	14.0698	23.0953	1.64148	5.91056e-14	8.72834	8.87655e-16
							RP11-690D19.3	0.220398	43.1569	195.813	7.6915e-14	-8.68221	1.19495e-15
							KB-1460A1.5	0.245253	35.5024	144.758	1.26628e-13	-8.59949	2.03287e-15
							RP11-783K16.5	7.64883	13.6997	1.79108	2.81417e-13	8.46949	4.66357e-15
							AC007255.8	6.617	33.0408	4.99332	3.13748e-13	8.44756	5.36183e-15
							CTD-2555O16.2	0.32121	12.9504	40.3175	5.66102e-13	-8.34978	9.96762e-15
							CTD-2517M22.17	5.10957	87.1162	17.0496	5.7203e-13	8.34354	1.03682e-14
							LINC00641	0.247759	85.4008	344.693	6.45919e-13	-8.31985	1.2042e-14
							RP11-49I4.3	0.163715	2.94533	17.9905	9.65372e-13	-8.25173	1.84976e-14
							RP11-519G16.5	39.2772	141.922	3.61334	1.14219e-12	8.22072	2.2477e-14
							RP11-45M22.6	0.143855	6.90125	47.9735	1.31753e-12	-8.1938	2.661e-14
							RP13-259F12.2	0.0834	64.3867	772.023	1.91828e-12	-8.1297	3.97364e-14
							RP11-264F23.3	0.139568	2.50656	17.9594	2.4288e-12	-8.08403	5.28272e-14
							RP3-327A19.5	0.221471	15.9559	72.0453	2.4288e-12	-8.08538	5.23878e-14
							RP11-4K16.2	8.54393	298.323	34.9164	2.97468e-12	8.04395	6.77814e-14
							XXBAC-B476C20.9	3.87716	14.42	3.71922	2.97468e-12	8.04466	6.74848e-14
							RP11-875O11.1	0.176554	5.31725	30.1169	3.24784e-12	-8.02618	7.56877e-14
							RP5-947P14.1	7.85867	47.2623	6.01404	3.58419e-12	8.00674	8.5382e-14
							RP11-96C23.8	0.132026	7.35162	55.6831	4.68137e-12	-7.96011	1.13943e-13
							RP4-635E18.6	4.36211	9.68013	2.21914	5.1929e-12	7.93991	1.29083e-13
							RP3-406A7.7	6.70712	52.8266	7.8762	9.35313e-12	7.84091	2.3734e-13
							KDM5B-AS1	4.15852	160.367	38.5636	1.12858e-11	7.80694	2.92226e-13
							AC093734.13	11.9034	123.923	10.4107	1.34712e-11	7.77474	3.55789e-13
							RP11-3J1.1	4.37138	6.69502	1.53156	1.94487e-11	7.71128	5.23736e-13
							RP11-698N11.4	0.276632	28.0392	101.359	1.97616e-11	-7.70552	5.42395e-13
							LINC00341	0.176197	28.6294	162.485	2.24807e-11	-7.68118	6.28798e-13
							LINC00667	0.126018	79.757	632.9	2.24807e-11	-7.67819	6.4031e-13
							RP11-126K1.6	4.49043	27.7809	6.18669	2.25639e-11	7.67461	6.54365e-13
							RP5-995J12.2	0.383465	91.5403	238.719	3.22997e-11	-7.61241	9.53435e-13
							RP11-554A11.4	0.103214	8.40475	81.4306	3.36977e-11	-7.60251	1.01215e-12
							LINC00478	0.114134	30.2486	265.028	4.96319e-11	-7.53535	1.51646e-12
							RP11-819C21.1	0.280241	29.6454	105.786	5.50457e-11	-7.5153	1.71038e-12
							RP11-385J1.2	19.6544	50.9772	2.59368	6.64548e-11	7.4811	2.0993e-12
							AP001053.11	4.74325	73.9448	15.5895	6.81378e-11	7.4742	2.18775e-12
							CTD-2540B15.8	0.123615	13.577	109.833	7.68486e-11	-7.45138	2.50723e-12
							RP11-395B7.7	0.389686	520.487	1335.66	7.88323e-11	-7.44447	2.61278e-12
							AF186192.1	0.180974	2.05578	11.3595	8.12954e-11	-7.43672	2.73651e-12
							RP11-464C19.3	0.22785	2.41494	10.5988	1.15291e-10	-7.37543	3.94055e-12
							AC009005.2	7.54488	73.2876	9.71356	1.28716e-10	7.35433	4.46605e-12
							ACVR2B-AS1	0.277486	28.1095	101.301	1.82916e-10	-7.2924	6.44136e-12
							RP11-471J12.1	0.0588637	27.589	468.693	2.16007e-10	-7.2617	7.71852e-12
							RP11-798M19.3	0.256033	1.71147	6.68456	3.14425e-10	-7.19288	1.15609e-11
							RP11-62F24.2	0.132835	2.75148	20.7135	3.14425e-10	-7.19469	1.1439e-11
							AC109642.1	0.143553	7.23333	50.3877	3.8083e-10	-7.15771	1.41998e-11
							RP11-57H14.4	0.315609	45.0059	142.6	3.93568e-10	-7.14971	1.48785e-11
							RP4-659J6.2	3.60681	188.583	52.2853	4.15626e-10	7.13803	1.59277e-11
							RP11-390P2.4	3.60879	62.7125	17.3777	5.46828e-10	7.08856	2.12388e-11
							RP11-283I3.6	0.424556	119.693	281.925	5.60289e-10	-7.08209	2.20518e-11
							RP11-1021N1.2	0.165653	2.17032	13.1016	6.83543e-10	-7.04552	2.72568e-11
							CTD-2034I21.2	8.24705	35.3763	4.28957	8.77209e-10	7.00009	3.54336e-11
							DIO3OS	0.0788719	23.5174	298.172	1.03716e-09	-6.96878	4.24319e-11
							RP11-359B12.1	0.336905	21.5495	63.963	1.06651e-09	-6.96174	4.41848e-11
							LINC00467	3.85764	97.8083	25.3544	1.19665e-09	6.93952	5.01959e-11
							CTC-429P9.5	0.21895	6.34377	28.9736	1.21189e-09	-6.93517	5.14629e-11
							AC004383.4	0.14426	14.1648	98.1897	1.24831e-09	-6.92789	5.36558e-11
							AC096772.6	0.301736	41.6581	138.061	1.36474e-09	-6.90954	5.96015e-11
							RP5-1121A15.1	14.0314	17.5462	1.2505	1.36474e-09	6.90816	6.00741e-11
							RP11-44F14.8	8.17119	22.5446	2.75904	1.58006e-09	6.88047	7.03705e-11
							CTC-510F12.2	0.267125	5.8689	21.9706	1.59118e-09	-6.87721	7.16898e-11
							RP1-223E5.4	2.48971	66.1488	26.5689	1.66312e-09	6.86745	7.57923e-11
							RP11-274N19.2	0.167629	2.99317	17.856	1.86671e-09	-6.84519	8.60369e-11
							RP1-80N2.3	4.30608	37.6316	8.73919	1.93174e-09	6.83721	9.00345e-11
							RP11-307C12.11	4.28799	31.0776	7.24758	2.33048e-09	6.8022	1.09826e-10
							RP11-608O21.1	4.31394	20.3789	4.72397	2.40519e-09	6.79471	1.14592e-10
							RNF157-AS1	8.17633	207.786	25.4131	2.62342e-09	6.77745	1.26348e-10
							C6ORF3	0.214514	15.4102	71.8376	2.73563e-09	-6.76815	1.33169e-10
							RP1-234P15.4	0.277864	5.2082	18.7437	2.79485e-09	-6.76249	1.37499e-10
							RP11-368I7.2	5.08257	184.468	36.2942	3.3415e-09	6.72896	1.66123e-10
							RP11-553L6.5	0.264159	237.12	897.644	3.45855e-09	-6.71918	1.75525e-10
							AC058791.2	0.229419	37.0839	161.643	3.45855e-09	-6.7198	1.74916e-10
							RP11-541N10.3	0.389336	49.6913	127.631	3.83061e-09	-6.6992	1.96391e-10
							RP11-705C15.3	0.400593	38.3249	95.6704	4.23314e-09	-6.6796	2.1922e-10
							CTD-2015H6.3	3.07782	91.5768	29.7538	5.60846e-09	6.62753	2.93348e-10
							RP4-773N10.4	0.395682	110.144	278.365	5.75659e-09	-6.62109	3.04077e-10
							RP11-295G20.2	5.23426	110.89	21.1854	6.23664e-09	6.60496	3.32664e-10
							AC092431.1	0.253611	7.52847	29.6851	6.69099e-09	-6.59059	3.60364e-10
							RP11-329L6.1	5.5508	156.248	28.1488	7.83853e-09	6.56037	4.26228e-10
							RP11-105N13.4	0.385437	15.2113	39.4649	7.8756e-09	-6.55781	4.32322e-10
							RP1-130H16.16	3.68446	33.5666	9.11031	8.15118e-09	6.54991	4.51671e-10
							RP11-466C23.4	0.2495	2.07836	8.3301	8.4594e-09	-6.54153	4.73131e-10
							RP11-151N17.2	0.463997	124.473	268.262	8.518e-09	-6.53861	4.80819e-10
							CTC-503J8.6	0.567224	1470.4	2592.27	8.53032e-09	-6.53629	4.87044e-10
							CTC-429P9.2	0.260505	10.6372	40.8331	8.53032e-09	-6.53507	4.9035e-10
							RP11-290F20.3	4.31372	43.2541	10.0271	8.87614e-09	6.52626	5.14825e-10
							RP11-321E8.3	3.49664	7.75953	2.21914	9.56428e-09	6.51042	5.61888e-10
							LINC00526	0.165279	8.81812	53.3531	9.56428e-09	-6.50954	5.64644e-10
							RP11-398F12.1	0.310786	41.5418	133.667	1.17268e-08	-6.47095	6.98387e-10
							RP11-265M18.2	0.352317	18.7647	53.2607	1.2094e-08	-6.46377	7.26515e-10
							ZNF582-AS1	0.170891	11.6343	68.0804	1.32258e-08	-6.44591	8.01359e-10
							LBX2-AS1	3.35971	4.34946	1.29459	1.41734e-08	6.43173	8.66111e-10
							RP11-244H3.1	0.29281	39.2069	133.899	1.68233e-08	-6.39885	1.03676e-09
							AC004447.2	2.34262	116.146	49.5793	2.20725e-08	6.34746	1.37167e-09
							RP4-533D7.5	4.70877	9.76091	2.07292	2.32315e-08	6.33651	1.45573e-09
							RP11-507K2.3	0.247059	4.86383	19.6869	2.4763e-08	-6.32322	1.56452e-09
							CTD-3065J16.9	3.65502	54.0621	14.7912	2.7199e-08	6.30439	1.73251e-09
							AC016747.3	0.151377	17.7989	117.58	2.81998e-08	-6.29621	1.81087e-09
							RP11-344E13.3	0.140259	23.015	164.089	3.46377e-08	-6.2566	2.24221e-09
							RP11-446H18.3	0.251971	44.4927	176.579	3.91212e-08	-6.23249	2.55271e-09
							AC156455.1	0.177557	9.0611	51.0321	3.94544e-08	-6.22943	2.59488e-09
							RP11-342C23.4	5.13794	7.20347	1.40201	4.03094e-08	6.22398	2.67198e-09
							RP11-1006G14.4	0.415181	41.575	100.137	4.5698e-08	-6.19912	3.05284e-09
							RHPN1-AS1	3.37851	41.2519	12.2101	4.92554e-08	6.18222	3.34151e-09
							RP11-473M20.5	4.30505	23.2264	5.39516	4.92554e-08	6.18255	3.33573e-09
							RP11-166D19.1	0.118665	189.248	1594.81	4.99598e-08	-6.17814	3.41517e-09
							RP11-701H24.2	0.27477	81.5038	296.626	5.14397e-08	-6.17126	3.54297e-09
							RP5-855F14.1	0.165277	11.2197	67.884	5.90776e-08	-6.14388	4.09964e-09
							RP11-480I12.7	4.69374	21.7293	4.62943	5.91013e-08	6.1424	4.13189e-09
							AF131215.2	0.135816	13.7027	100.892	7.03192e-08	-6.10829	4.95257e-09
							CTD-2554C21.2	0.149507	5.31764	35.5678	7.10326e-08	-6.10501	5.0396e-09
							CTA-126B4.7	5.56442	12.2629	2.20381	8.22573e-08	6.07591	5.87856e-09
							RP11-474D1.3	19.2515	45.7087	2.3743	8.79133e-08	6.06195	6.3283e-09
							RP11-389C8.2	0.312254	34.118	109.263	1.00559e-07	-6.03508	7.29068e-09
							PSMG3-AS1	0.345924	89.689	259.274	1.01802e-07	-6.03139	7.43346e-09
							RP11-294O2.2	15.6353	24.2946	1.55384	1.03536e-07	6.02683	7.61375e-09
							CTD-2510F5.4	3.75506	19.6483	5.2325	1.18777e-07	5.99933	8.79598e-09
							CTA-714B7.5	2.44933	31.5205	12.869	1.20231e-07	5.99567	8.96597e-09
							RP3-512B11.3	3.69145	46.987	12.7286	1.28775e-07	5.98123	9.66981e-09
							AC003665.1	0.417022	18.548	44.4774	1.38138e-07	-5.96649	1.04444e-08
							RP5-882C2.2	2.95138	75.963	25.7381	1.46506e-07	5.95391	1.1153e-08
							RP11-109J4.1	9.21873	35.1894	3.81716	1.5409e-07	5.94292	1.18101e-08
							AC023797.1	3.48012	5.18425	1.48968	1.69291e-07	5.92226	1.31505e-08
							RP11-182J1.1	0.349157	9.73791	27.8898	1.69291e-07	-5.92334	1.30764e-08
							RP11-379F4.4	0.271453	10.3719	38.2088	1.79456e-07	-5.90975	1.40331e-08
							RP11-771K4.1	4.64585	13.095	2.81864	1.82091e-07	5.90566	1.43334e-08
							LINC00263	2.30712	181.052	78.4753	1.93231e-07	5.89294	1.53104e-08
							RP11-44F14.2	4.59967	7.33111	1.59383	2.03517e-07	5.88166	1.62308e-08
							HCG11	0.200278	44.7632	223.506	2.07815e-07	-5.87637	1.66812e-08
							RP11-168E14.1	16.3712	164.535	10.0503	2.10161e-07	5.87295	1.69783e-08
							RP11-456K23.1	0.253072	13.2932	52.5275	2.45824e-07	-5.84133	1.99867e-08
							SNHG14	0.398241	430.305	1080.51	2.55434e-07	-5.83264	2.09003e-08
							AC017048.3	0.127637	15.3761	120.467	2.86072e-07	-5.80936	2.35553e-08
							RP11-158K1.3	0.47705	36.6239	76.7716	2.95209e-07	-5.80201	2.44606e-08
							CTC-273B12.10	4.01523	5.43765	1.35426	2.9834e-07	5.79873	2.48746e-08
							UCA1	15.8099	128.764	8.14454	3.32564e-07	5.7763	2.79002e-08
							RP11-195F19.9	0.287835	8.5543	29.7194	3.63955e-07	-5.75743	3.07222e-08
							AC007383.4	0.42672	56.1557	131.599	3.94277e-07	-5.74052	3.3486e-08
							IDH1-AS1	3.4027	12.9288	3.79956	4.16898e-07	5.72835	3.56231e-08
							ILF3-AS1	0.461221	268.299	581.714	5.11262e-07	-5.68691	4.39511e-08
							RP11-254F7.2	0.328667	65.8997	200.506	5.20739e-07	-5.68209	4.50354e-08
							FGD5-AS1	0.610806	1854.89	3036.79	6.35053e-07	-5.64089	5.54358e-08
							RP11-332H18.4	0.187368	12.4431	66.4102	6.35053e-07	-5.64037	5.55795e-08
							RP11-13L2.4	0.133434	49.0392	367.517	6.45682e-07	-5.6359	5.68441e-08
							RP11-999E24.3	0.191042	16.4057	85.875	6.50175e-07	-5.63335	5.75764e-08
							NDUFB2-AS1	2.48851	11.3487	4.56042	6.61479e-07	5.62876	5.892e-08
							RP11-405L18.1	0.432692	34.0932	78.7932	7.16556e-07	-5.61166	6.41969e-08
							DOCK9-AS2	0.356565	16.3332	45.8071	7.87531e-07	-5.59164	7.09634e-08
							RP11-252A24.7	0.462349	687.185	1486.29	7.93217e-07	-5.58906	7.18866e-08
							CTC-559E9.5	0.197021	8.18085	41.5228	9.53687e-07	-5.55097	8.69233e-08
							RP11-328M4.2	3.86726	15.5857	4.03015	9.67988e-07	5.54683	8.8728e-08
							AC079354.5	2.52463	29.7759	11.7942	1.02783e-06	5.53363	9.47454e-08
							TRAF3IP2-AS1	0.466771	38.0753	81.5719	1.12453e-06	-5.51436	1.04242e-07
							CTA-941F9.9	0.247863	4.26274	17.198	1.14629e-06	-5.50937	1.06853e-07
							CTD-3064M3.3	0.23007	11.7749	51.1797	1.26139e-06	-5.48889	1.18234e-07
							RP1-193H18.2	4.31784	571.843	132.437	1.31935e-06	5.47866	1.24351e-07
							RP11-967K21.1	0.350192	6.88624	19.6642	1.36435e-06	-5.47075	1.29299e-07
							AC002398.13	3.25541	7.59653	2.33351	1.44472e-06	5.45801	1.37663e-07
							MRPL23-AS1	0.131378	4.27017	32.503	1.48528e-06	-5.45127	1.42298e-07
							RP5-1121A15.4	5.29155	7.05522	1.3333	1.59463e-06	5.4357	1.536e-07
							CTC-462L7.1	0.459693	53.3991	116.162	1.66472e-06	-5.42583	1.61213e-07
							AC018737.1	0.561436	89.3479	159.142	1.70087e-06	-5.42036	1.65595e-07
							LINC00657	0.55715	1001.98	1798.4	1.88924e-06	-5.39778	1.84913e-07
							AC020907.6	3.91163	6.78306	1.73408	1.91108e-06	5.39434	1.8804e-07
							SERTAD4-AS1	0.24377	54.1701	222.218	2.00381e-06	-5.38247	1.99239e-07
							RP3-462E2.3	0.260493	5.85018	22.4581	2.00381e-06	-5.38267	1.99042e-07
							LINC00261	24.8372	194.047	7.81277	2.34193e-06	5.34932	2.34072e-07
							RP11-353N14.2	6.89214	32.6902	4.74311	2.49688e-06	5.33503	2.50852e-07
							GS1-251I9.4	0.495325	238.545	481.592	2.62736e-06	-5.32343	2.65321e-07
							RP11-181G12.5	0.306607	3.67301	11.9795	2.65704e-06	-5.32005	2.69695e-07
							CTD-2270L9.4	2.35391	23.4534	9.9636	2.75305e-06	5.31164	2.80866e-07
							RP1-228H13.5	1.88677	68.8754	36.5044	2.75965e-06	5.3101	2.82968e-07
							AC018755.15	0.327409	9.18959	28.0676	2.83179e-06	-5.3037	2.91831e-07
							RP11-453F18__B.1	2.65673	32.5139	12.2383	2.93336e-06	5.29535	3.03818e-07
							CTC-281B15.1	0.540075	105.876	196.039	3.16246e-06	-5.27868	3.29184e-07
							RP11-6E9.4	22.8432	93.6165	4.09823	3.60426e-06	5.25037	3.77038e-07
							CTD-2530N21.4	0.368073	6.39996	17.3878	3.67666e-06	-5.24518	3.86516e-07
							CTD-2562J17.7	0.357374	30.2146	84.5461	3.96403e-06	-5.22841	4.18779e-07
							LINC00086	0.284058	26.311	92.6252	4.58722e-06	-5.19672	4.86992e-07
							RP11-228B15.4	0.290132	29.2044	100.659	4.61103e-06	-5.1946	4.91906e-07
							RP11-720L2.4	0.234304	3.83427	16.3645	4.62003e-06	-5.19317	4.9526e-07
							AC025335.1	0.536888	95.4623	177.807	4.70195e-06	-5.18846	5.06477e-07
							OIP5-AS1	0.537768	657.52	1222.68	4.71822e-06	-5.18672	5.10673e-07
							TP73-AS1	0.54006	377.071	698.202	5.05972e-06	-5.17097	5.50254e-07
							CTD-2336O2.1	0.507429	105.818	208.538	5.5546e-06	-5.15023	6.0695e-07
							CTA-384D8.20	2.75617	18.6594	6.77005	5.9688e-06	5.13398	6.55301e-07
							CTD-2528L19.6	0.341912	25.2089	73.7293	6.36368e-06	-5.11937	7.01949e-07
							RP11-86H7.1	3.08136	46.6963	15.1544	6.72201e-06	5.10582	7.48083e-07
							RP11-154D6.1	0.431098	49.1318	113.969	6.72201e-06	-5.10572	7.48438e-07
							RP3-410C9.1	4.06898	52.9418	13.0111	7.01593e-06	5.09561	7.84796e-07
							RP11-281O15.4	0.271093	4.16079	15.3482	7.09393e-06	-5.09226	7.97195e-07
							CTC-490E21.10	0.330222	3.97194	12.0281	7.16023e-06	-5.08929	8.08354e-07
							RP11-650L12.2	4.25936	7.79367	1.82978	7.2379e-06	5.08601	8.2087e-07
							CTD-3065J16.6	3.57372	52.1921	14.6044	7.31678e-06	5.08272	8.33605e-07
							RP11-120K9.2	0.377686	6.27417	16.6121	7.75877e-06	-5.0692	8.87979e-07
							RP11-344B5.2	0.237503	13.3169	56.0704	7.80516e-06	-5.06696	8.9733e-07
							AC007620.3	0.267593	19.2566	71.9622	7.93814e-06	-5.06237	9.1673e-07
							RP11-720L2.3	0.287407	2.48572	8.6488	8.45708e-06	-5.04782	9.81039e-07
							RP5-1033H22.2	4.90431	29.5971	6.03491	8.70884e-06	5.04056	1.01475e-06
							AP000473.5	0.246344	4.88914	19.8468	8.72146e-06	-5.03929	1.02074e-06
							RP4-794H19.1	0.397081	11.801	29.7194	8.8729e-06	-5.03464	1.04306e-06
							RP11-296I10.3	0.483711	125.849	260.174	9.00284e-06	-5.03057	1.063e-06
							CD27-AS1	0.470481	179.007	380.477	1.10465e-05	-4.98448	1.31574e-06
							RP11-529H20.5	0.328339	28.5567	86.9733	1.10465e-05	-4.98454	1.31537e-06
							RP11-10A14.5	5.99096	16.2829	2.71791	1.18076e-05	4.96908	1.41251e-06
							RP13-216E22.4	0.369219	4.28476	11.6049	1.31697e-05	-4.94438	1.58227e-06
							TSSC1-IT1	2.81314	5.97463	2.12383	1.34099e-05	4.9395	1.61808e-06
							PAN3-AS1	0.397661	17.2132	43.2861	1.34677e-05	-4.93762	1.63203e-06
							DGUOK-AS1	2.94585	35.6793	12.1117	1.50291e-05	4.91178	1.83681e-06
							RP1-288H2.2	5.30829	10.8021	2.03496	1.50291e-05	4.91185	1.83615e-06
							RP11-738E22.2	0.277247	9.35073	33.727	1.56107e-05	-4.90253	1.91597e-06
							U82695.10	0.280565	38.8697	138.541	1.69335e-05	-4.88373	2.08709e-06
							CTD-3199J23.4	0.225527	9.60559	42.5917	1.71571e-05	-4.87992	2.12354e-06
							RP11-371I1.2	0.119091	16.3944	137.663	1.79537e-05	-4.86901	2.23143e-06
							RP11-247L20.4	0.456274	81.5985	178.837	1.88645e-05	-4.85717	2.3544e-06
							RP11-613M10.6	0.39586	20.6499	52.1646	2.1284e-05	-4.82955	2.66739e-06
							BOLA3-AS1	0.308534	26.7568	86.7224	2.13268e-05	-4.82819	2.6838e-06
							RP5-1028K7.2	4.15138	9.18592	2.21274	2.45657e-05	4.79584	3.10411e-06
							RP11-543D5.2	0.26216	2.47259	9.43158	2.49982e-05	-4.79104	3.1717e-06
							CTD-2231H16.1	4.66178	29.0248	6.22612	2.55541e-05	4.78522	3.25547e-06
							RP11-22P6.3	3.34997	14.1885	4.23541	2.606e-05	4.77993	3.33342e-06
							RP4-613B23.1	0.394117	3.35396	8.51004	2.88717e-05	-4.75609	3.70802e-06
							RP11-834C11.4	0.147272	41.8809	284.378	2.92256e-05	-4.75246	3.7686e-06
							CTC-429P9.1	0.360841	8.40902	23.3039	2.96605e-05	-4.74735	3.8554e-06
							CTD-2619J13.14	0.43157	36.2984	84.1077	2.96605e-05	-4.74777	3.84821e-06
							Z83851.4	2.12365	29.3926	13.8406	3.12248e-05	4.7349	4.07491e-06
							RP11-290H9.4	0.324	3.78615	11.6857	3.41295e-05	-4.71396	4.47166e-06
							RP11-247L20.3	0.437393	1.7106	3.9109	3.48595e-05	-4.7083	4.58535e-06
							RP11-526J3.3	0.0894243	17.9716	200.97	3.52121e-05	-4.70513	4.64997e-06
							BX322557.10	0.415616	24.7323	59.5075	3.58771e-05	-4.70002	4.75637e-06
							SDCBP2-AS1	0.529679	23.3016	43.9919	3.59868e-05	-4.69844	4.78955e-06
							LINC00515	0.403186	4.36813	10.834	3.73926e-05	-4.68889	4.99601e-06
							RP11-211N11.5	3.67069	6.11302	1.66536	3.78957e-05	4.68498	5.08285e-06
							CTC-429P9.3	0.48782	131.47	269.505	3.8613e-05	-4.67986	5.19906e-06
							CTD-2256P15.2	2.07896	29.9787	14.42	3.98183e-05	4.672	5.38196e-06
							CTC-297N7.5	0.389473	11.6487	29.9088	4.07881e-05	-4.66567	5.53417e-06
							RP11-511I2.2	2.93382	5.11102	1.74211	4.11308e-05	4.66242	5.61373e-06
							RP11-517P14.2	0.37918	3.68958	9.73041	4.11308e-05	-4.66203	5.62327e-06
							CTD-2288F12.1	2.61031	4.37988	1.67791	4.1137e-05	4.66114	5.64541e-06
							RP11-439L18.2	0.476476	1.7548	3.68288	4.36495e-05	-4.64677	6.01282e-06
							BAIAP2-AS1	0.553258	376.592	680.68	4.47107e-05	-4.64043	6.18216e-06
							RP11-434B12.1	0.375138	12.3348	32.8806	4.72055e-05	-4.62717	6.55156e-06
							RP11-16E12.2	4.41002	19.3034	4.37717	4.73969e-05	4.62539	6.60267e-06
							AC068196.1	3.37092	9.02009	2.67586	5.43253e-05	4.59257	7.61788e-06
							DANCR	1.99339	1762.69	884.264	5.43253e-05	4.59154	7.65225e-06
							RP11-649A18.5	2.58626	3.69789	1.42982	5.43253e-05	4.59231	7.62639e-06
							MIR4519	2.32354	22.8452	9.8321	5.67703e-05	4.58055	8.02605e-06
							CTD-2574D22.2	0.401943	8.94901	22.2644	5.73527e-05	-4.57735	8.13809e-06
							ABHD11-AS1	3.9156	33.8848	8.6538	5.75142e-05	4.57587	8.19078e-06
							RP11-347C12.10	1.95747	23.8457	12.1819	5.78232e-05	4.57379	8.26473e-06
							TMPO-AS1	2.20741	64.1046	29.0406	6.17734e-05	4.55685	8.89333e-06
							CTD-2521M24.6	2.13919	10.7497	5.02515	6.17734e-05	4.5571	8.88378e-06
							RP11-18C24.6	2.03362	368.976	181.438	6.49053e-05	4.54456	9.37783e-06
							RP11-326C3.2	5.90711	95.0612	16.0927	6.54397e-05	4.54183	9.48893e-06
							CTD-2020K17.4	3.07055	17.7757	5.78908	6.55042e-05	4.54078	9.5322e-06
							RP4-639F20.1	0.387529	56.3578	145.429	7.02189e-05	-4.52381	1.02546e-05
							CTC-428G20.3	0.468282	86.0011	183.652	7.29317e-05	-4.51415	1.06886e-05
							RP11-579D7.4	2.95488	15.7226	5.32089	7.41793e-05	4.50938	1.09099e-05
							RP11-697M17.1	11.4935	19.9306	1.73408	7.46014e-05	4.50724	1.10106e-05
							RP11-1112J20.2	1.90468	118.909	62.43	7.55705e-05	4.50341	1.11927e-05
							CTA-204B4.2	0.472647	34.4477	72.8825	7.60241e-05	-4.50119	1.12993e-05
							RP11-390F4.3	4.34101	13.3818	3.08264	8.14694e-05	4.4842	1.21508e-05
							CTD-2196E14.9	0.346881	30.9639	89.2636	8.38e-05	-4.47678	1.25418e-05
							SUCLA2-AS1	2.25833	13.3561	5.91413	8.69928e-05	4.4672	1.30647e-05
							RP11-61A14.2	0.483189	22.1079	45.7542	9.12362e-05	-4.45519	1.37492e-05
							RP4-693M11.3	0.390596	26.1653	66.9881	9.132e-05	-4.45417	1.38091e-05
							RP11-877E17.2	0.29411	34.5416	117.444	9.604e-05	-4.44149	1.45726e-05
							RP11-98D18.9	2.5042	8.78586	3.50845	9.77519e-05	4.43652	1.4883e-05
							MIR22HG	0.476753	147.252	308.865	0.000101174	-4.42759	1.54564e-05
							RP11-10N23.2	0.441517	10.0135	22.6798	0.000103434	-4.42156	1.58553e-05
							RP11-510N19.5	5.06566	33.2224	6.55835	0.000104251	4.41623	1.62167e-05
							ARHGEF38-IT1	3.02193	3.89189	1.28788	0.000104251	4.41809	1.609e-05
							RP11-1149O23.3	2.20835	30.4767	13.8007	0.000104251	4.41855	1.60582e-05
							TMEM9B-AS1	0.424215	14.1268	33.3011	0.000104251	-4.41487	1.63097e-05
							RP11-297D21.3	3.1561	23.3143	7.38706	0.000104251	4.41619	1.62192e-05
							CTC-786C10.1	0.290397	4.3202	14.8769	0.000104251	-4.41417	1.63585e-05
							RP11-640I15.1	2.27749	8.8098	3.86821	0.000104251	4.41555	1.62634e-05
							LEF1-AS1	6.23464	38.5495	6.18311	0.000104262	4.41336	1.64142e-05
							RP11-675F6.3	3.71173	7.21629	1.94419	0.000105365	4.41009	1.66423e-05
							AC093110.3	0.359551	4.05378	11.2746	0.00010733	-4.40416	1.70638e-05
							RP1-80N2.2	6.58741	16.8504	2.55797	0.00010733	4.40473	1.70226e-05
							LINC00173	0.293267	8.37035	28.5417	0.00011835	-4.38014	1.88772e-05
							AC016725.4	0.464277	6.85533	14.7656	0.000123211	-4.36976	1.97163e-05
							RP11-46H11.12	2.86036	6.4959	2.27101	0.000123734	4.36798	1.98641e-05
							MCF2L-AS1	3.29621	56.2965	17.0792	0.000128088	4.35741	2.07621e-05
							HOXB-AS5	7.98086	7.98086	1	0.000128088	4.35744	2.07603e-05
							CIRBP-AS1	2.05755	15.9733	7.76328	0.000128088	4.35848	2.06698e-05
							RP13-516M14.1	0.426093	65.993	154.879	0.000135923	-4.34243	2.21025e-05
							LINC00488	6.81322	10.4892	1.53954	0.000141366	4.33224	2.30608e-05
							HOXD-AS2	0.31631	13.9957	44.2468	0.000148736	-4.31925	2.43401e-05
							RP11-318C24.2	3.21849	5.83831	1.81399	0.000149969	4.31651	2.46194e-05
							CTA-204B4.6	0.586772	665.152	1133.58	0.000151941	-4.3126	2.50218e-05
							AC005041.17	2.48737	3.40374	1.36841	0.000153313	4.30967	2.53272e-05
							RP11-589P10.7	0.33662	20.1824	59.956	0.000154208	-4.30751	2.55549e-05
							RP1-122P22.2	0.424299	9.22567	21.7433	0.000168059	-4.28597	2.79374e-05
							RP11-499E18.1	0.346509	7.59543	21.9199	0.000178919	-4.27003	2.98352e-05
							RP11-307B6.3	0.49598	1.46834	2.96048	0.000179108	-4.26902	2.99595e-05
							RP11-304L19.1	3.3775	9.40518	2.78466	0.000189674	4.25357	3.19234e-05
							RP11-199F11.2	2.25685	23.0652	10.2201	0.000189674	4.25363	3.1916e-05
							CTB-55O6.12	0.543338	27.568	50.7382	0.000191739	-4.25018	3.23702e-05
							CTD-2196E14.4	0.516322	17.852	34.5752	0.000192922	-4.24794	3.26698e-05
							RP11-675F6.4	3.18749	5.55937	1.74412	0.000226211	4.20824	3.84243e-05
							RP5-1125A11.1	1.73858	33.3105	19.1597	0.000229703	4.20373	3.91363e-05
							RP5-994D16.3	2.27845	6.80402	2.98625	0.000237275	4.19501	4.05494e-05
							SNHG3	2.089	522.569	250.153	0.000251936	4.17948	4.31854e-05
							HOXC-AS1	0.21624	2.24343	10.3747	0.000257539	-4.17331	4.42792e-05
							CTD-2184D3.6	0.40703	2.96022	7.27275	0.000266703	-4.16392	4.59927e-05
							RP11-304L19.11	2.27205	13.9998	6.16172	0.000272673	4.15769	4.71635e-05
							RP11-120K24.5	3.55016	5.87145	1.65386	0.000279945	4.15042	4.85664e-05
							CTA-14H9.5	0.315928	9.3946	29.7366	0.000308808	-4.12528	5.37335e-05
							RP11-552M11.8	0.335841	18.809	56.0056	0.000329039	-4.1087	5.74242e-05
							RP11-567G11.1	2.89174	2.89174	1	0.000329847	4.10734	5.7736e-05
							LINC00339	0.6531	217.074	332.375	0.000332071	-4.10492	5.82973e-05
							RP11-510D19.1	20.6538	105.42	5.10414	0.000337779	4.09992	5.94743e-05
							CTD-2245F17.3	0.481513	5.75166	11.945	0.000338137	-4.09892	5.97125e-05
							RP11-37E23.5	0.381825	6.40182	16.7664	0.000343275	-4.0944	6.07976e-05
							RP11-38P22.2	0.376754	64.2234	170.465	0.000363454	-4.07787	6.4936e-05
							RP11-21L19.1	0.173097	16.37	94.5715	0.000363454	-4.07889	6.46746e-05
							RP11-838N2.4	2.99586	7.62359	2.54471	0.000363454	4.0781	6.48774e-05
							DNM3OS	0.292988	7.52355	25.6787	0.000366512	-4.07504	6.56722e-05
							RP4-564F22.2	1.86474	538.626	288.848	0.000367131	4.07388	6.59733e-05
							AC109826.1	2.614	9.9263	3.79737	0.00037287	4.06926	6.71976e-05
							RP11-701H24.3	0.444252	2.53933	5.71598	0.000377855	-4.06519	6.82918e-05
							AC017104.6	0.417116	20.7641	49.7802	0.000378302	-4.06417	6.85684e-05
							RP11-157P1.4	2.86218	80.8	28.2302	0.000382841	4.06044	6.95894e-05
							RP11-46C24.7	0.481604	65.1979	135.376	0.000397407	-4.05029	7.24429e-05
							RP11-304N14.2	6.4397	41.4364	6.43452	0.000398656	4.04842	7.29826e-05
							RP4-614O4.11	0.443309	2.55895	5.77238	0.000398656	-4.04807	7.30834e-05
							RP5-1112D6.4	3.30304	56.056	16.971	0.000403517	4.04429	7.41837e-05
							RP11-566E18.3	0.465433	145.594	312.815	0.000406958	-4.04143	7.5027e-05
							CTC-246B18.10	2.63724	5.78852	2.19492	0.000407642	4.04029	7.53642e-05
							AC004893.11	0.59561	54.8824	92.145	0.000414469	-4.03538	7.6841e-05
							AC084125.4	2.59173	8.58259	3.31153	0.000423437	4.02924	7.87228e-05
							SNHG9	2.44133	98.5422	40.3641	0.00042875	4.02537	7.99328e-05
							CTD-2162K18.5	0.259516	11.8603	45.7014	0.000441683	-4.01711	8.25725e-05
							RP11-392A22.2	0.244634	22.4638	91.8262	0.000452263	-4.00968	8.50189e-05
							CTD-2116N20.1	2.39543	3.10469	1.29609	0.000452263	4.00994	8.49317e-05
							RP11-535M15.1	0.352193	3.276	9.30174	0.000459197	-4.0051	8.65603e-05
							CTA-984G1.5	2.15564	15.2311	7.0657	0.000462489	4.00258	8.74202e-05
							AC007390.6	0.443574	3.09816	6.98455	0.000489194	-3.98685	9.29748e-05
							RP11-340F14.5	0.397863	10.4554	26.2789	0.000489194	-3.98704	9.29042e-05
							RP5-1142A6.9	0.419361	5.25224	12.5244	0.000494748	-3.98326	9.42864e-05
							RP11-800A3.7	0.471274	7.26252	15.4104	0.000529199	-3.96531	0.000101126
							CTB-175E5.7	2.16678	5.60373	2.5862	0.000558113	3.95093	0.00010694
							GABPB1-AS1	0.595172	67.8705	114.035	0.000558588	-3.95002	0.000107321
							RP11-38J22.3	5.45538	10.0864	1.8489	0.000570463	3.9439	0.000109898
							CTD-3214H19.6	3.16769	16.2057	5.11594	0.000577126	3.94021	0.00011148
							RP11-400K9.4	0.291257	14.524	49.8665	0.000579691	-3.93837	0.000112276
							AC007405.8	3.32074	3.50401	1.05519	0.000597107	3.93004	0.000115958
							CTD-2527I21.11	2.76563	6.36845	2.30271	0.000597247	3.92929	0.000116295
							RP11-459E5.1	5.40599	10.4497	1.93299	0.000604131	3.92502	0.000118227
							TPT1-AS1	0.62366	139.633	223.893	0.000604131	-3.92495	0.000118261
							RP11-18I14.10	1.7383	360.622	207.457	0.000611596	3.92108	0.000120039
							RP11-382A18.1	3.72914	32.402	8.68886	0.000634133	3.91102	0.000124791
							CTB-31O20.2	2.00689	15.2682	7.60791	0.000638013	3.90875	0.000125885
							AC139666.1	3.45693	16.1335	4.66701	0.000641297	3.90674	0.000126865
							RP11-755F10.3	0.452184	3.28672	7.26855	0.000646526	-3.90395	0.000128234
							AC026202.3	2.3776	6.56748	2.76223	0.000669238	3.89402	0.000133222
							CTD-2647L4.3	0.48538	2.14308	4.41526	0.000669238	-3.89361	0.000133432
							RBM26-AS1	0.550693	19.689	35.7532	0.000682284	-3.8879	0.000136386
							RP11-65F13.2	0.367779	67.974	184.823	0.000688407	-3.8849	0.000137967
							AC007228.11	0.52309	19.6319	37.5307	0.000692531	-3.88267	0.000139152
							C1RL-AS1	0.485001	60.6973	125.149	0.000743252	-3.86351	0.000149728
							RP11-127I20.5	2.51462	3.61837	1.43893	0.000753667	3.85852	0.000152607
							CTD-2132N18.2	0.36096	13.299	36.8434	0.000753667	-3.8588	0.000152443
							RP11-490M8.1	0.409226	14.1818	34.6552	0.000755256	-3.8573	0.00015332
							RP11-108M9.4	0.373901	3.75782	10.0503	0.000755712	-3.85647	0.000153804
							MEG3	0.288241	104.475	362.457	0.00075587	-3.85575	0.000154227
							AC004840.9	0.580224	32.6463	56.265	0.00077014	-3.85018	0.000157538
							RP11-128M1.1	4.10705	34.1924	8.32529	0.000804653	3.83798	0.000165014
							RP11-327P2.5	0.526569	13.2816	25.223	0.000829714	-3.82923	0.000170583
							RP11-71H17.7	0.358991	20.9351	58.3165	0.000831102	-3.82813	0.000171299
							RP11-452L6.7	0.396202	5.84339	14.7485	0.000835397	-3.82611	0.000172617
							AC093673.5	0.563426	115.477	204.955	0.000837286	-3.82479	0.000173478
							RP11-703H8.9	4.05229	7.30005	1.80146	0.000837286	3.82353	0.000174308
							CTB-131K11.1	0.589768	119.281	202.251	0.000837286	-3.8238	0.00017413
							CTD-3110H11.1	0.391427	3.5271	9.01087	0.000851256	-3.8185	0.000177657
							RP6-170F5.2	0.112467	6.55867	58.3165	0.000853736	-3.81708	0.000178617
							RP11-357H14.19	7.56638	13.03	1.7221	0.000860564	3.81432	0.000180491
							CTD-2523D13.2	2.75386	4.10947	1.49226	0.000860929	3.81356	0.000181014
							RP3-337H4.8	2.01249	14.6617	7.28536	0.000868852	3.81048	0.000183129
							RP11-707G14.7	0.482911	3.28827	6.80927	0.000880254	-3.80638	0.000185988
							CTC-205M6.2	0.427336	162.123	379.38	0.000881512	-3.80535	0.000186711
							RP11-506H20.1	2.60839	14.8923	5.70938	0.000911455	3.79584	0.000193525
							RP11-60L3.1	4.41764	77.6605	17.5796	0.000944641	3.78569	0.00020106
							RP11-145F16.2	0.545533	60.6136	111.109	0.000998101	-3.77037	0.000212956
							RP4-717I23.3	0.457293	72.9427	159.51	0.00101314	-3.76573	0.00021669
							RP11-983P16.4	0.579419	85.2924	147.203	0.00103439	-3.75953	0.000221769
							RP3-439F8.1	2.66021	33.4911	12.5897	0.00105229	3.7543	0.000226152
							RP11-350N15.4	3.0676	9.8864	3.22284	0.00105391	3.75324	0.000227047
							LINC00626	4.67938	5.90929	1.26284	0.00107016	3.7485	0.000231101
							AC010226.4	0.509151	11.2641	22.1234	0.00109813	-3.74093	0.00023771
							RP11-111M22.3	1.85658	126.032	67.884	0.00110083	3.73963	0.000238864
							RP11-1277A3.1	0.440534	30.4104	69.0307	0.00110572	-3.73777	0.000240527
							CTD-2006C1.2	1.98418	46.2124	23.2905	0.00110572	3.73716	0.000241071
							RP11-6N17.3	0.471899	4.98427	10.5622	0.0011242	-3.73207	0.000245681
							CTC-325H20.4	0.441663	8.6649	19.6188	0.0011254	-3.73114	0.000246528
							RP11-122G18.5	0.558828	63.6156	113.838	0.00116641	-3.72087	0.000256115
							RP11-85K15.2	1.79706	17.6587	9.82643	0.00117134	3.71909	0.000257805
							RP11-89K21.1	7.45745	11.1349	1.49312	0.00117673	3.71722	0.000259599
							RP3-454G6.2	7.18654	15.316	2.1312	0.00119941	3.71143	0.000265224
							RP11-247I13.7	0.629612	18.2105	28.9234	0.00121288	-3.70778	0.000268831
							GS1-259H13.2	0.362102	7.40141	20.4401	0.001214	-3.7069	0.000269707
							RP11-325F22.5	3.6376	5.44081	1.49571	0.00122159	3.70459	0.000272026
							RP11-386M24.6	3.68007	28.225	7.66968	0.00122848	3.70244	0.000274198
							MED14-AS1	0.482542	6.25666	12.966	0.00126993	-3.69282	0.000284106
							RP4-584D14.7	0.358007	7.98463	22.303	0.00128818	-3.68832	0.000288855
							AC002116.7	2.08718	6.53894	3.1329	0.00137375	3.6699	0.000309105
							AC005789.11	2.44048	15.1947	6.22612	0.00137375	3.66958	0.000309468
							RP11-649A18.7	0.633271	23.9462	37.8136	0.00138473	-3.66678	0.000312658
							CTD-2245F17.2	0.477993	7.63024	15.9631	0.00138629	-3.66585	0.000313729
							RP1-180E22.3	0.616069	30.9886	50.3005	0.0013941	-3.66369	0.000316217
							RP11-475N22.4	3.08244	165.698	53.7552	0.00139617	3.66266	0.000317411
							AC093495.4	0.440021	4.32884	9.83778	0.00141131	-3.6591	0.000321582
							CTB-25B13.12	0.543619	59.6383	109.706	0.0014461	-3.65182	0.00033026
							RP5-997D16.2	1.57099	39.9698	25.4425	0.00144898	3.65066	0.000331668
							CTD-3222D19.7	1.85367	23.4858	12.6699	0.00146897	3.64629	0.000337003
							HSA-MIR-210	2.41873	2.7816	1.15003	0.00147909	3.64379	0.000340092
							AC007392.3	0.350312	9.77012	27.8898	0.00150463	-3.63848	0.000346742
							AC124789.1	0.401812	10.4984	26.1276	0.00153061	-3.63317	0.000353523
							RP4-541C22.5	2.76934	3.978	1.43644	0.00165336	3.61132	0.000382731
							RP11-46H11.3	0.337224	20.5602	60.9688	0.00167317	-3.60742	0.000388181
							RP11-1334A24.6	2.02254	7.4876	3.70207	0.00167491	3.60652	0.000389452
							RP5-1068B5.3	1.80308	16.7912	9.31249	0.00171968	3.59861	0.000400754
							U47924.19	1.47744	434.968	294.407	0.0017343	3.59565	0.000405058
							DHRS4-AS1	0.666756	279.053	418.524	0.00174158	-3.59388	0.00040766
							RP11-18I14.7	1.94993	29.79	15.2775	0.0017739	3.58817	0.000416144
							CTC-479C5.17	0.493406	13.1092	26.5689	0.00179031	-3.58501	0.000420923
							RP1-12G14.7	0.519086	5.7221	11.0234	0.00181877	-3.57982	0.000428873
							CTD-3010D24.3	2.51543	5.18726	2.06217	0.00181877	3.57941	0.000429498
							RP11-397O8.4	0.306752	2.14005	6.97648	0.00192649	-3.56279	0.000455932
							RP11-319G6.1	0.640583	44.0669	68.7919	0.00193899	-3.56038	0.000459896
							HOXD-AS1	0.247833	31.0877	125.438	0.0019464	-3.55871	0.000462661
							RP11-1398P2.1	0.408291	5.82666	14.2709	0.00195999	-3.55616	0.000466907
							RP11-159D12.9	0.524417	138.825	264.722	0.00201789	-3.54742	0.000481743
							RP11-429J17.8	2.68141	13.4046	4.99909	0.00204257	3.54341	0.000488695
							RP11-452F19.3	2.05288	68.5611	33.3975	0.00205154	3.54158	0.000491901
							RP13-20L14.6	1.88242	9.36159	4.97317	0.00211962	3.53182	0.000509324
							AC073871.2	0.401912	5.94133	14.7827	0.00217386	-3.52412	0.000523482
							AC004696.2	0.256011	34.8185	136.004	0.00222118	-3.51746	0.000536027
							CTD-2366F13.1	0.573343	38.9658	67.9625	0.00222934	-3.51582	0.000539151
							RP11-220I1.1	0.676254	756.032	1117.97	0.00230051	-3.50636	0.000557555
							MIR181A2HG	2.55918	13.0926	5.11594	0.00230511	3.5052	0.000559864
							RP1-8B1.4	2.42618	11.941	4.92173	0.00231456	3.50344	0.000563357
							LINC00645	10.8541	18.1703	1.67404	0.00232581	3.50147	0.0005673
							SCARNA22	2.05143	2.43395	1.18646	0.00234226	3.49888	0.000572526
							CTC-444N24.6	0.511927	11.0797	21.6431	0.00237178	-3.49474	0.000580968
							CTA-250D10.23	2.49832	20.4419	8.18226	0.00237341	3.49395	0.000582597
							RP5-1024G6.5	1.89806	73.4927	38.7198	0.00244707	3.48469	0.000601947
							RP1-178F10.3	0.682944	364.306	533.434	0.00253355	-3.47424	0.00062453
							BDNF-AS	0.547917	40.2113	73.3894	0.00255942	-3.47075	0.000632234
							RP11-373L24.1	0.535921	59.2027	110.469	0.00258745	-3.46706	0.000640498
							RP11-325F22.2	3.29527	6.89825	2.09338	0.00260573	3.46446	0.000646372
							AC108488.4	0.553397	17.5864	31.779	0.00261565	-3.46278	0.000650186
							RP11-138J23.1	2.89481	3.33103	1.15069	0.00265513	3.45792	0.000661377
							RP3-443C4.2	2.71208	6.98567	2.57576	0.00269306	3.45269	0.000673613
							RP11-115C21.2	1.54562	113.171	73.22	0.00269306	3.45302	0.000672825
							CTB-39G8.3	2.27964	6.64058	2.91299	0.00273347	3.44784	0.000685138
							GHRLOS	2.02213	11.0684	5.47364	0.00275941	3.44455	0.000693067
							RP4-647C14.3	2.41659	6.82727	2.82516	0.00281253	3.4385	0.000707866
							RP11-545E17.3	1.69295	32.7187	19.3264	0.00281804	3.43735	0.000710713
							AC009506.1	0.651788	43.5613	66.8335	0.00285537	-3.43258	0.000722657
							RP11-74E22.3	0.523823	3.30119	6.3021	0.00285537	-3.43241	0.000723084
							RP11-617D20.1	0.388434	38.6503	99.5029	0.00287625	-3.42938	0.000730754
							RP11-178G16.5	0.619663	32.7757	52.8928	0.00287625	-3.42914	0.000731351
							RP11-666A8.8	2.31007	7.22887	3.12929	0.00288142	3.42804	0.000734159
							AC005256.1	3.63078	4.03792	1.11214	0.0028922	3.42639	0.000738402
							RP5-821D11.7	1.5553	131.646	84.6438	0.00294659	3.42045	0.000753815
							CTD-2647L4.4	0.581177	14.967	25.753	0.00294994	-3.41954	0.0007562
							RP11-382A18.2	2.76885	6.11968	2.21018	0.00295104	3.41886	0.000758009
							RP11-21L23.2	2.49108	114.572	45.9927	0.00296074	3.41733	0.000762035
							AP001347.6	0.364239	11.4554	31.4503	0.00296914	-3.41594	0.000765735
							CTD-2542C24.1	2.24153	22.1795	9.89477	0.00306363	3.40633	0.000791689
							CTD-2619J13.3	0.482878	7.15059	14.8083	0.00309119	-3.40317	0.000800412
							LL0XNC01-250H12.3	0.525168	1.97705	3.76461	0.00313645	-3.39839	0.000813755
							FOXD2-AS1	2.00043	46.189	23.0895	0.00315435	3.39616	0.000820062
							RP11-60I3.5	2.07864	14.4514	6.95235	0.00315435	3.39559	0.000821666
							EMX2OS	0.354593	322.555	909.649	0.00320488	-3.39042	0.000836488
							RP11-120K24.3	2.71756	29.3234	10.7903	0.00321176	3.38923	0.000839947
							AC006116.24	0.50377	37.0355	73.5167	0.00326884	-3.38355	0.000856568
							CTD-2319I12.1	4.11076	16.8663	4.10296	0.00332434	3.37809	0.000872833
							RP11-521C20.4	0.567285	69.1735	121.938	0.00333418	-3.37666	0.000877144
							AC066593.1	4.86881	11.1985	2.30005	0.00335958	3.37388	0.000885566
							AC106875.1	6.13586	6.84364	1.11535	0.00339325	3.37041	0.000896198
							RP11-505K9.1	2.15714	41.1159	19.0603	0.0034039	3.36893	0.000900772
							CTB-60E11.4	1.9908	258.23	129.712	0.0034264	3.36622	0.000909194
							MORC2-AS1	1.59084	173.519	109.074	0.0034264	3.36587	0.000910276
							CTD-2554C21.3	0.259573	19.2824	74.2851	0.00343335	-3.36472	0.000913902
							AC142401.2	0.580895	1.6345	2.81376	0.00343555	-3.36396	0.000916266
							AP001044.2	2.57798	3.22189	1.24977	0.00344517	3.36258	0.000920614
							ZNF32-AS2	0.494484	5.45406	11.0298	0.00360028	-3.34917	0.000963927
							RP11-45P15.4	0.504661	12.8176	25.3984	0.00363546	-3.34576	0.00097523
							CTD-2583A14.8	1.73443	98.7785	56.9517	0.00365056	3.34398	0.00098117
							AC002076.10	2.18656	3.39363	1.55204	0.00365701	3.3429	0.000984799
							RP11-686G8.2	1.70857	5.56401	3.25653	0.00368297	3.34027	0.000993697
							RP11-1038A11.3	0.335911	1.86756	5.55967	0.00369017	-3.33913	0.000997551
							RP11-124N19.3	5.1524	10.4607	2.03026	0.00373813	3.33479	0.00101245
							MIR600HG	0.58035	112.14	193.229	0.00377188	-3.33159	0.00102355
							RP11-319E12.2	6.8563	13.61	1.98504	0.00393759	3.31839	0.00107055
							CTC-329D1.2	1.67576	10.8891	6.49802	0.00402461	3.31139	0.00109629
							RP11-304L19.3	2.7489	7.7303	2.81214	0.00404046	3.30967	0.00110271
							WAC-AS1	0.699732	309.91	442.899	0.00404439	-3.30883	0.00110587
							RP11-7K24.3	2.74646	59.4762	21.6556	0.00418605	3.2981	0.00114677
							EPB41L4A-AS1	0.620167	592.181	954.874	0.00422329	-3.29492	0.00115916
							HSA-MIR-146A	3.24425	13.1202	4.04414	0.00422571	3.29419	0.00116202
							RP11-242D8.1	0.655369	20.5758	31.3958	0.00428143	-3.28975	0.00117956
							AC022007.5	1.70717	60.0924	35.1999	0.00429754	3.28713	0.00119004
							RP11-432I5.2	2.27916	4.53993	1.99193	0.00429754	3.2875	0.00118853
							AP000330.8	3.30865	12.5424	3.79079	0.00429754	3.28642	0.0011929
							Z83851.1	2.01865	94.4115	46.7696	0.00429754	3.28679	0.00119138
							CTD-2339L15.1	0.591681	23.1894	39.1923	0.00438292	-3.28002	0.00121887
							RP11-169K16.9	0.640313	76.9145	120.12	0.00439367	-3.27874	0.00122413
							RP4-569M23.2	2.36691	30.4247	12.8542	0.00452135	3.26967	0.00126204
							CTD-2147F2.1	3.5649	5.06781	1.42158	0.00460374	3.26374	0.00128743
							AC004947.2	0.299065	10.0401	33.5715	0.00462164	-3.26203	0.00129483
							RP11-465L10.7	2.90463	29.737	10.2378	0.00472944	3.2546	0.00132748
							GS1-124K5.11	0.653633	56.8158	86.923	0.00474621	-3.25299	0.00133464
							CTD-2134A5.4	2.06012	14.9741	7.26855	0.00484286	3.24641	0.00136433
							RP13-977J11.2	0.414845	7.69531	18.5498	0.00485806	-3.24492	0.00137112
							HOXA11-AS	3.27059	95.2546	29.1246	0.00487079	3.24314	0.00137929
							AC004463.6	2.08776	27.2111	13.0336	0.00487079	3.24304	0.00137976
							RP11-13K12.5	0.308202	5.40245	17.5289	0.00487962	-3.24195	0.00138479
							RP11-869B15.1	0.495057	14.8066	29.9088	0.00492183	-3.23882	0.00139932
							RP1-39G22.7	0.638291	122.697	192.227	0.00496844	-3.23544	0.00141514
							RP11-46A10.5	2.29518	30.9695	13.4933	0.00498374	3.23397	0.00142208
							RP11-119J18.1	2.50705	2.62107	1.04548	0.00504013	3.23005	0.00144078
							RP13-580F15.2	2.37385	7.66382	3.22843	0.00508474	3.22686	0.00145617
							AC002310.12	1.50214	36.7037	24.4343	0.0050855	3.22627	0.00145902
							CTD-2008P7.8	3.7856	4.82498	1.27456	0.00523348	3.21709	0.00150419
							ARHGAP5-AS1	0.604639	28.1646	46.5809	0.00526073	-3.21498	0.00151474
							RSBN1L-AS1	1.51304	212.298	140.313	0.00542361	3.20468	0.00156726
							RP11-160O5.1	0.462991	19.1471	41.3553	0.00542361	-3.20514	0.0015649
							RP11-286H14.6	2.35627	4.08123	1.73207	0.00544635	3.20288	0.00157665
							RP11-143E21.6	2.35355	5.934	2.5213	0.00545495	3.20186	0.00158196
							LINC00461	3.44711	46.6743	13.5401	0.00546971	3.2005	0.00158908
							AC007405.6	1.99211	95.348	47.8628	0.00547215	3.19983	0.00159262
							MMP24-AS1	1.67383	1347.11	804.808	0.00551281	3.19705	0.00160731
							RP11-159F24.1	0.600705	24.2189	40.3175	0.00551766	-3.19624	0.00161158
							RP11-883G14.1	3.28081	13.6253	4.15304	0.00559881	3.19074	0.00164108
							CTD-2350C19.1	0.508168	17.6107	34.6552	0.00559881	-3.19079	0.00164083
							RP11-231E4.4	0.708562	149.048	210.353	0.00565489	-3.187	0.00166141
							DLG3-AS1	2.49518	8.20107	3.28676	0.00565489	3.18665	0.00166338
							RP11-558F24.4	0.387167	11.8572	30.6256	0.00576793	-3.17874	0.00170719
							AC068134.6	3.28687	7.56434	2.30138	0.00576793	3.1792	0.00170461
							RP11-486O12.2	1.73083	20.8426	12.042	0.00576793	3.1785	0.00170857
							RP11-473I1.5	0.418847	20.0125	47.7799	0.00576793	-3.17891	0.00170626
							AC005387.3	1.91185	4.97307	2.60118	0.00581573	3.17545	0.00172574
							A1BG-AS1	0.410586	13.3145	32.428	0.00589783	-3.17065	0.00175316
							CTC-338M12.3	0.68419	162.482	237.481	0.00594233	-3.16783	0.00176947
							AC068491.1	1.86775	68.1024	36.4623	0.00601315	3.16368	0.00179367
							AKIRIN2-AS1	0.504046	9.73014	19.3041	0.00614183	-3.15668	0.00183523
							RP11-548B3.3	0.500699	21.3626	42.6656	0.00632716	-3.14704	0.00189389
							RP11-977G19.11	1.68477	131.527	78.0684	0.00641636	3.14222	0.00192391
							MIR4720	0.658813	201.496	305.847	0.00641894	-3.14156	0.00192801
							RP11-1L12.3	4.74312	9.38813	1.97931	0.00646795	3.13817	0.00194943
							RP11-16K12.1	3.00864	7.10636	2.36199	0.00646795	3.13818	0.00194939
							LINC00617	0.177076	8.046	45.4382	0.00653358	-3.13454	0.00197259
							CTD-2619J13.16	0.557211	5.93314	10.6479	0.00664372	-3.12887	0.00200929
							AC074389.9	4.87177	11.3421	2.32812	0.00684614	3.11908	0.00207405
							RP11-755F10.1	0.541343	12.9626	23.9452	0.00684979	-3.11839	0.0020787
							RP11-661A12.9	1.99893	2.6058	1.3036	0.00687671	3.11613	0.002094
							RP11-496I9.1	2.83047	40.2303	14.2133	0.00687671	3.11618	0.00209367
							KDM4A-AS1	1.75579	18.3425	10.4469	0.00688651	3.11516	0.00210055
							RP11-254I22.3	2.61273	3.15409	1.2072	0.00694898	3.11185	0.0021232
							AC005013.5	0.351531	7.11513	20.2404	0.00706966	-3.10599	0.00216373
							RP11-247A12.2	0.476612	8.34003	17.4986	0.00708996	-3.10458	0.00217362
							RP11-343H5.6	1.89349	3.18631	1.68276	0.00710952	3.1032	0.0021833
							RP11-267A15.1	4.26888	10.487	2.45661	0.00714196	3.10127	0.00219696
							LINC00094	0.667507	547.237	819.822	0.00728257	-3.0947	0.00224398
							RP11-2H8.2	0.516478	9.92991	19.2262	0.00728439	-3.0941	0.00224831
							RP11-64K12.2	0.5951	141.162	237.207	0.00729285	-3.09322	0.0022547
							RP11-734K21.5	3.75885	8.85275	2.35517	0.00734426	3.09051	0.0022744
							RP11-148K1.12	1.94385	10.4995	5.4014	0.00745908	3.08517	0.00231382
							CTD-2517M14.5	2.08225	9.08283	4.36203	0.00746347	3.08446	0.00231905
							RP11-530N7.3	0.405437	2.3607	5.82261	0.00765048	-3.07623	0.00238112
							RP11-789C1.1	2.70102	3.6368	1.34646	0.00774201	3.072	0.00241361
							RP11-85F14.5	1.62862	32.6985	20.0774	0.00780932	3.06877	0.00243864
							AC079305.10	1.86379	4.96712	2.66506	0.00783653	3.06717	0.0024512
							RP5-894A10.2	2.13007	46.9341	22.0341	0.00785363	3.06597	0.00246061
							RP11-872J21.3	1.8185	49.7888	27.379	0.00795239	3.0614	0.00249681
							LINC00662	0.673038	115.528	171.651	0.00795239	-3.06102	0.00249979
							RP3-416H24.1	2.43229	24.8294	10.2083	0.00804229	3.05699	0.00253222
							XXYAC-YX65C7_A.2	0.487898	6.11768	12.5389	0.00818037	-3.05052	0.00258491
							CTD-2619J13.13	2.81914	5.49997	1.95094	0.00818037	3.05063	0.00258403
							RP11-66N11.8	1.81484	30.253	16.6698	0.00818037	3.0501	0.0025884
							RP11-21B23.2	4.05422	4.05422	1	0.00828801	3.04496	0.00263105
							RP11-1260E13.2	2.79325	13.8673	4.96456	0.00828801	3.04502	0.00263058
							AC012146.7	1.88043	28.7282	15.2775	0.00845709	3.03809	0.0026891
							RP11-73M7.1	2.05933	3.883	1.88557	0.0084787	3.03678	0.00270036
							RP11-96H19.1	0.578341	20.511	35.4652	0.00859705	-3.03087	0.00275141
							CTD-2619J13.9	0.465196	10.3753	22.303	0.00859705	-3.03121	0.00274845
							RP6-109B7.3	2.038	69.7355	34.2176	0.00859705	3.03155	0.00274552
							RP11-102F4.3	3.02355	24.3989	8.06962	0.008616	3.02916	0.0027664
							LINC00237	4.7123	8.13851	1.72708	0.008616	3.0293	0.00276513
							RP5-1180C10.2	1.88411	111.86	59.3702	0.00866595	3.02682	0.00278693
							RP11-47L3.1	0.442801	8.27101	18.6788	0.0087424	-3.02354	0.00281604
							CECR7	0.254719	4.68964	18.411	0.00906989	-3.01138	0.00292623
							RP13-942N8.1	1.91615	36.1656	18.8741	0.00921992	3.00516	0.00298418
							RP11-303E16.5	0.52976	4.15566	7.84442	0.00921992	-3.00536	0.00298223
							RP11-728F11.4	0.406185	4.72466	11.6318	0.00927923	-3.00261	0.00300818
							RP11-27M15.1	1.79397	54.7829	30.5373	0.00931981	3.00072	0.00302616
							RP11-253M7.1	0.476043	13.4465	28.2465	0.00947868	-2.99483	0.00308266
							RP11-981G7.2	3.07025	6.56224	2.13737	0.0097289	2.98601	0.00316907
							RP11-305E6.4	0.518551	22.3297	43.0617	0.00975433	-2.98467	0.00318241
							RP11-535A19.1	2.25978	36.1774	16.0092	0.00981626	2.98214	0.00320769
							AC009961.3	1.77214	7.85615	4.43315	0.010018	2.97513	0.00327882
							TOPORS-AS1	1.39272	52.6334	37.7918	0.0100865	2.97193	0.00331169
							RP11-169E6.1	1.97016	5.11882	2.59818	0.0100865	2.97229	0.00330805
							RP11-315O6.1	0.482697	7.33191	15.1895	0.0101065	-2.9708	0.00332348
							RP11-1260E13.3	2.37461	10.6739	4.49504	0.0102332	2.9663	0.00337045
							AC069513.3	0.552224	132.36	239.686	0.0102689	-2.96456	0.00338878
							RP11-323C15.2	3.40777	13.6863	4.01621	0.0102689	2.96417	0.00339283
							RP11-14D22.1	3.50465	5.13408	1.46493	0.0103329	2.96167	0.00341934
							RP11-408H20.1	3.57291	13.3886	3.74725	0.0104985	2.95606	0.00347956
							RP11-799B12.4	1.83589	8.83959	4.81488	0.0105746	2.95323	0.00351026
							RP5-827C21.2	1.53395	855.968	558.018	0.0111193	2.93652	0.00369682
							RP6-114E22.1	2.43646	2.54727	1.04548	0.0111252	2.93585	0.00370455
							RP11-611D20.2	0.467502	12.1654	26.0221	0.0111833	-2.93366	0.00372969
							RP11-574F21.2	1.69348	5.37956	3.17664	0.0112665	2.93036	0.00376789
							AC005534.9	1.91299	7.45993	3.89962	0.0112665	2.93026	0.00376911
							GLYCTK-AS1	3.01007	13.2826	4.41272	0.0113823	2.92644	0.00381376
							RP11-1100L3.8	0.353072	6.24282	17.6815	0.0114051	-2.92528	0.0038275
							RP11-461A8.4	1.97635	14.4651	7.3191	0.0114051	2.92479	0.00383319
							CTC-490G23.2	2.62981	2.91291	1.10765	0.0114616	2.92269	0.00385812
							RP11-727F15.11	1.86947	4.54768	2.4326	0.0115138	2.92072	0.00388165
							RP11-383C5.5	1.72067	3.60409	2.09459	0.0118285	2.91095	0.00400001
							RP4-616B8.4	1.92053	3.50401	1.8245	0.0118285	2.91125	0.00399633
							RP11-187A9.3	0.564825	3.26793	5.78573	0.011997	-2.90535	0.00406942
							OGFR-AS1	0.551266	9.17359	16.641	0.011997	-2.90577	0.00406417
							RP11-113K21.4	0.52006	2.47241	4.75408	0.0120015	-2.90473	0.00407717
							RP11-96C23.7	0.557894	2.42513	4.34694	0.0122385	-2.89785	0.00416399
							RP4-669P10.16	0.524116	5.9297	11.3137	0.0122686	-2.89655	0.00418062
							AP001372.2	0.671004	95.9067	142.93	0.0123375	-2.89423	0.00421045
							RP11-325F22.4	1.69971	66.5003	39.1245	0.0126357	2.88591	0.00431878
							CTD-2377D24.6	4.27848	7.90591	1.84783	0.0126575	2.88485	0.00433277
							XXBAC-B135H6.15	2.33799	17.6439	7.54663	0.0127082	2.88304	0.00435674
							RP11-77P6.2	1.87535	9.02959	4.81488	0.0127136	2.88241	0.00436515
							TAPT1-AS1	1.63778	1291.72	788.7	0.0127832	2.88012	0.00439566
							CTD-3105H18.13	0.637861	21.1436	33.1476	0.0128038	-2.8791	0.0044094
							RP11-1148L6.5	0.686669	75.8996	110.533	0.013034	-2.87275	0.00449541
							RP11-483F11.7	1.89054	2.63835	1.39555	0.0131765	2.86868	0.00455138
							RN7SL1	2.06614	6.11324	2.95878	0.0137477	2.85419	0.0047558
							RAB11B-AS1	1.65127	60.0008	36.3361	0.0137862	2.85277	0.00477627
							ZDHHC20-IT1	1.82977	5.69289	3.11126	0.0139027	2.8495	0.00482382
							CTD-3128G10.6	1.89835	10.7077	5.64054	0.0140885	2.84461	0.00489559
							AP000704.5	1.76109	6.73401	3.82378	0.0141683	2.84224	0.00493066
							RP11-399O19.8	0.541212	12.8106	23.6702	0.0141994	-2.84102	0.00494884
							RP11-506M12.1	1.83766	3.60592	1.96224	0.0142114	2.84025	0.00496037
							RP11-361D15.2	1.78215	1.99232	1.11793	0.0142565	2.83871	0.0049835
							HOXA-AS2	0.305027	26.4526	86.7224	0.0143233	-2.83666	0.00501427
							DNAJC3-AS1	0.663032	65.4801	98.7585	0.0144126	-2.83411	0.005053
							RP11-192H23.8	2.20242	13.048	5.92439	0.0145758	2.82987	0.00511776
							AC079767.4	2.08732	3.28863	1.57553	0.0150183	2.81942	0.00528091
							RP5-1042I8.7	0.621511	24.4148	39.283	0.0151046	-2.81702	0.00531908
							AC093627.10	0.341975	57.9591	169.483	0.0152646	-2.81301	0.00538333
							RP11-55L4.2	1.85837	3.17085	1.70626	0.0156019	2.80521	0.00551036
							CTB-129O4.1	1.95849	16.4468	8.39773	0.0156312	2.80409	0.0055288
							ANKRD10-IT1	0.513231	21.0295	40.9748	0.0157896	-2.80022	0.005593
							RP5-994D16.9	0.605096	2.47124	4.08405	0.0158969	-2.79746	0.00563924
							RP11-50E11.3	0.650732	26.2814	40.3874	0.0159274	-2.79633	0.0056583
							RP5-837J1.2	0.623641	14.2918	22.9168	0.0159702	-2.79494	0.00568178
							RP11-793H13.4	0.571323	3.57154	6.25135	0.0163253	-2.78705	0.00581658
							RP11-283G6.3	0.425021	5.84191	13.745	0.0164541	-2.78392	0.00587098
							KB-1562D12.1	2.09822	12.2101	5.81925	0.0166049	2.78036	0.00593338
							RP11-452L6.5	0.735244	91.6966	124.716	0.0166721	-2.77851	0.00596605
							LINC00621	4.77499	36.8987	7.72749	0.0169409	2.77262	0.006071
							AP003068.9	1.61388	1.84425	1.14274	0.0171202	2.76857	0.00614413
							AC010524.2	2.53219	23.9793	9.4698	0.0172138	2.76624	0.00618662
							CTC-559E9.6	0.66589	16.4976	24.7753	0.0172821	-2.76441	0.00622014
							CTC-550B14.7	0.593459	7.242	12.203	0.0176341	-2.75709	0.00635593
							AC010504.2	0.602722	5.80071	9.6242	0.0177368	-2.75463	0.00640216
							RP11-723O4.9	2.02281	12.1372	6.00016	0.0184692	2.74038	0.00667607
							CTB-58E17.3	0.590296	2.57787	4.36707	0.0184826	-2.73965	0.00669048
							LA16C-329F2.1	2.81822	8.74292	3.10229	0.0185528	2.73786	0.00672552
							RP11-554D15.1	3.25379	3.49943	1.07549	0.0187568	2.73365	0.00680917
							HYI-AS1	1.79613	4.99296	2.77984	0.0188924	2.7307	0.00686818
							RP11-84C10.4	2.25446	4.97126	2.20508	0.0189428	2.7293	0.00689633
							RP11-687F6.1	1.91108	8.70524	4.55515	0.0191474	2.72514	0.00698071
							AC141928.1	0.372295	72.3968	194.461	0.0191561	-2.7245	0.00699382
							RP11-703H8.7	2.60288	5.86017	2.25142	0.0192039	2.72316	0.00702122
							AGAP1-IT1	1.94579	7.6627	3.9381	0.0193519	2.72004	0.00708534
							RP11-390F4.6	1.85532	7.46426	4.02317	0.0197711	2.71221	0.00724907
							RP3-412A9.10	0.544061	32.9797	60.6177	0.0199692	-2.70829	0.00733202
							USP30-AS1	2.0432	5.3486	2.61776	0.0200413	2.70657	0.00736888
							RP11-611L7.1	1.37708	786.395	571.061	0.0200616	2.70574	0.00738673
							RP11-227H4.5	0.64346	1.51897	2.36062	0.020134	-2.70401	0.00742384
							RP4-781K5.8	2.01047	47.3688	23.5611	0.0201574	2.70313	0.00744288
							AC019117.1	3.64655	15.3912	4.22075	0.0201767	2.70183	0.00747091
							CTD-2561J22.5	2.13982	37.726	17.6305	0.0201767	2.70185	0.00747055
							PXN-AS1	1.4496	47.0347	32.4467	0.0204272	2.6971	0.00757425
							RP11-190J1.7	0.593131	6.24668	10.5317	0.0205168	-2.69511	0.0076181
							AP000696.2	2.70019	3.19812	1.18441	0.0207524	2.69068	0.00771634
							RP11-474D1.4	1.95007	2.06603	1.05946	0.0209927	2.68622	0.00781653
							RP11-588K22.2	0.473043	139.912	295.77	0.0212236	-2.68111	0.00793275
							RP11-211G23.2	2.40107	3.98942	1.66152	0.0212236	2.68099	0.00793549
							RP11-77K12.4	2.86018	14.2489	4.9818	0.0212236	2.68148	0.00792428
							AC018766.4	1.86335	32.6061	17.4986	0.0212254	2.68048	0.00794717
							CTD-2538C1.2	1.50022	18.4239	12.2808	0.0213593	2.67782	0.00800837
							RP11-471B22.2	0.597562	3.02023	5.05426	0.0215612	-2.67408	0.00809522
							RP11-86H7.7	1.91101	19.5871	10.2496	0.0218647	2.66874	0.00822051
							LINC00539	0.636206	7.95888	12.5099	0.0219984	-2.66614	0.00828213
							CTD-2047H16.2	2.01662	10.0001	4.95883	0.0220911	2.6642	0.0083285
							AC079807.2	0.675612	9.37791	13.8806	0.0222389	-2.6614	0.00839575
							RP11-293A21.1	1.82726	9.18759	5.02805	0.0222946	2.66005	0.00842832
							RP11-669E14.6	0.591374	2.60505	4.40508	0.0223873	-2.65812	0.00847496
							GHRLOS2	0.672688	19.4003	28.84	0.0224693	-2.65637	0.00851762
							RP11-492E3.2	2.76185	13.3828	4.84557	0.0230257	2.64734	0.00874047
							TMEM254-AS1	0.580951	33.7228	58.0477	0.0234761	-2.64008	0.00892359
							RP11-347C18.3	0.597435	8.79096	14.7145	0.0235997	-2.63729	0.00899503
							AC007773.2	1.79224	12.8106	7.1478	0.0235997	2.63733	0.00899401
							SNHG5	0.609192	881.695	1447.32	0.0236282	-2.63639	0.0090181
							CTC-504A5.1	3.117	9.06406	2.90795	0.0242282	2.6271	0.00925966
							CTA-211A9.5	0.562082	26.1672	46.554	0.0242294	-2.6266	0.00927266
							AC093620.5	1.96185	11.9979	6.11563	0.0248286	2.61752	0.00951484
							AC006272.1	1.82582	3.13879	1.71912	0.02489	2.61617	0.00955128
							RP11-456H18.2	2.06987	4.83006	2.33351	0.0252525	2.61058	0.00970343
							RP5-1021I20.1	0.580422	26.7879	46.1524	0.0252946	-2.60952	0.00973271
							RP11-770J1.3	1.60638	5.51036	3.4303	0.025373	2.60795	0.00977602
							AC005519.4	0.591449	10.3855	17.5593	0.0255496	-2.60502	0.0098573
							FLVCR1-AS1	1.78389	32.8055	18.3898	0.0256325	2.60339	0.00990255
							AE000661.37	2.81405	27.0673	9.61864	0.0259031	2.5992	0.0100205
							RP11-574K11.5	0.592156	2.7652	4.66971	0.0259412	-2.59803	0.0100535
							CTD-2002H8.2	0.622623	6.51951	10.471	0.0259412	-2.59725	0.0100756
							RP11-747H7.3	0.547567	64.5692	117.92	0.0259412	-2.59768	0.0100635
							KIAA1984-AS1	1.77621	33.1201	18.6465	0.0261199	2.59434	0.0101585
							AP001065.15	0.539781	1.65341	3.06312	0.0261397	-2.5936	0.0101797
							LINC00669	2.33552	12.4558	5.33319	0.0266474	2.58628	0.0103913
							RP11-802E16.3	1.87898	23.2627	12.3805	0.0269412	2.5819	0.0105198
							RP11-690G19.3	0.757082	226.917	299.726	0.0270788	-2.57961	0.0105875
							RP11-316M1.11	0.661964	1.50159	2.26839	0.0271617	-2.57803	0.0106345
							LINC00205	0.686611	86.9772	126.676	0.0271617	-2.57758	0.010648
							RP11-488C13.5	0.639332	23.2712	36.3992	0.0275739	-2.57172	0.0108239
							RP11-295D4.1	1.70593	10.9073	6.39377	0.0277422	2.56908	0.0109044
							TSPEAR-AS1	0.453033	2.68705	5.93124	0.0277741	-2.56819	0.0109313
							RP11-110I1.12	0.557725	14.8696	26.6611	0.0280109	-2.56468	0.011039
							CTD-3195I5.5	1.76918	20.999	11.8693	0.028034	2.56392	0.0110626
							RP11-426A6.7	0.603022	6.56343	10.8842	0.0280643	-2.56306	0.0110891
							CTC-542B22.2	1.66803	10.8076	6.47928	0.0282032	2.56082	0.0111586
							CBR3-AS1	1.61968	69.3846	42.8384	0.0284061	2.55778	0.0112536
							RP11-426A6.8	0.603732	5.2065	8.62386	0.028722	-2.55333	0.0113936
							RP11-110I1.11	0.602146	6.28328	10.4348	0.0288834	-2.55085	0.0114726
							ZEB1-AS1	0.645372	23.9984	37.1855	0.0289139	-2.55	0.0114997
							HNRNPU-AS1	0.542292	60.6026	111.753	0.0292437	-2.54521	0.0116536
							RP11-179H18.2	0.602406	276.533	459.048	0.0292437	-2.54498	0.0116611
							COX10-AS1	0.644984	17.2457	26.7383	0.029741	-2.53843	0.0118748
							RP11-247A12.7	1.98428	5.63514	2.83989	0.0297886	2.53738	0.0119093
							RP11-122K13.7	0.662385	1.42643	2.15348	0.029817	-2.53657	0.011936
							RP11-196G18.22	1.61825	231.03	142.765	0.0309848	2.52172	0.0124356
							RP11-574K11.16	1.83123	12.376	6.75833	0.0309848	2.522	0.0124262
							RP11-244O19.1	0.583751	90.9872	155.866	0.0310472	-2.52052	0.0124767
							AC004540.4	0.372639	7.48162	20.0774	0.0312077	-2.51813	0.0125592
							RP11-715J22.3	1.76416	9.95083	5.64054	0.0312077	2.51771	0.0125736
							RP11-618P17.3	1.70258	5.66754	3.32879	0.0314787	2.5141	0.0126991
							RP1-151F17.1	0.636772	10.118	15.8895	0.0317153	-2.51091	0.012811
							CTD-2545M3.8	0.61098	10.747	17.5898	0.0319859	-2.50735	0.0129368
							CTD-2616J11.14	1.4989	6.35944	4.24275	0.0323367	2.5029	0.0130954
							RP5-1148A21.3	1.82209	26.6106	14.6044	0.0323734	2.50202	0.0131271
							PRR7-AS1	1.9718	12.6949	6.43824	0.0326984	2.49791	0.0132758
							RP11-977G19.5	1.5746	158.406	100.601	0.0327848	2.49648	0.0133279
							AC092198.1	2.7469	12.1143	4.41017	0.0333812	2.48941	0.0135876
							OCIAD1-AS1	0.622484	2.41626	3.88164	0.033424	-2.48848	0.0136223
							SCARNA10	2.11729	6.30086	2.97592	0.0335054	2.48712	0.0136728
							RP11-20G13.1	1.84331	2.34669	1.27309	0.0336406	2.48518	0.0137454
							SLC25A5-AS1	0.722096	21.2628	29.446	0.0336799	-2.48428	0.0137789
							CTD-2547L24.4	2.02404	5.31378	2.62533	0.0341221	2.47893	0.0139814
							CTD-2377D24.8	2.30168	2.43855	1.05946	0.0341221	2.47856	0.0139952
							SNORA71A	1.63347	2.95797	1.81085	0.0341713	2.47757	0.0140331
							AC007283.5	1.47602	187.301	126.896	0.0342091	2.47624	0.014084
							TIPARP-AS1	1.66201	22.5038	13.5401	0.0342091	2.47668	0.0140669
							FBXL19-AS1	1.54363	48.9983	31.7423	0.0342093	2.47577	0.0141018
							RP11-6N17.4	1.43354	54.5528	38.0546	0.034313	2.4742	0.0141623
							RP11-297K8.2	1.52025	1.61065	1.05946	0.0343583	2.47325	0.0141988
							RP11-17M16.2	1.55906	17.2758	11.0809	0.0344469	2.47184	0.0142533
							RP11-314A20.2	1.74345	7.96466	4.56833	0.0344829	2.47099	0.014286
							RP11-800A18.4	2.14652	2.77727	1.29385	0.0348353	2.46678	0.0144501
							AL512355.4	1.67173	2.56183	1.53244	0.0348968	2.46567	0.0144937
							RP1-302G2.5	2.28497	9.83558	4.30446	0.0350171	2.46394	0.0145617
							RP11-389K14.3	2.32758	11.0463	4.74585	0.0354062	2.4594	0.0147419
							RP11-253E3.3	0.623695	33.8577	54.2857	0.0358123	-2.45472	0.0149295
							RP11-304L19.5	1.71529	649.621	378.723	0.0362473	2.44978	0.0151296
							RP11-173B14.5	0.531928	6.47989	12.1819	0.0363452	-2.44832	0.0151893
							SRD5A3-AS1	1.91985	29.4663	15.3482	0.0367958	2.44329	0.0153967
							CTB-41I6.2	1.75945	5.99374	3.4066	0.0371636	2.43913	0.0155698
							AC087491.2	2.02538	5.66939	2.79917	0.037274	2.43711	0.0156547
							RP11-357H14.20	2.60314	3.36029	1.29086	0.037274	2.43719	0.0156514
							RP11-848P1.5	0.60824	7.78689	12.8023	0.0375347	-2.43405	0.0157836
							GS1-124K5.4	1.5666	34.94	22.303	0.0378824	2.43016	0.0159494
							LA16C-306E5.2	0.724386	1.28105	1.76847	0.0385617	-2.42306	0.0162554
							DNMBP-AS1	1.76776	13.4412	7.60352	0.0388314	2.41999	0.0163892
							CTD-2331H12.6	1.74633	5.90114	3.37916	0.0388907	2.41896	0.0164344
							RPS10P7	0.638357	27.616	43.2611	0.0390007	-2.41744	0.0165011
							RP11-776H12.1	2.77531	4.81816	1.73608	0.0392721	2.41439	0.0166362
							RP3-523K23.2	3.02696	35.783	11.8214	0.0393854	2.41285	0.0167046
							RP11-546K22.1	2.20432	10.0817	4.57361	0.0395407	2.41091	0.016791
							RP11-65I12.1	2.14199	10.254	4.78715	0.0396117	2.40978	0.0168416
							AC004540.5	0.496678	20.0248	40.3175	0.0397283	-2.40822	0.0169118
							RP11-627G23.1	4.24063	66.8002	15.7524	0.0399958	2.40524	0.0170464
							RP11-473M20.11	1.9652	10.6825	5.43583	0.0401049	2.40376	0.0171137
							RP11-112J3.16	1.8829	15.6486	8.31087	0.0403105	2.40093	0.0172431
							AC018766.5	1.57003	49.5778	31.5777	0.0403105	2.40112	0.0172341
							RP11-431J24.2	1.80844	5.43174	3.00355	0.0407188	2.39667	0.0174389
							RP11-63P12.7	1.89799	2.06858	1.08988	0.0408074	2.3954	0.0174979
							RP3-340N1.5	2.02602	49.5616	24.4625	0.0416813	2.38694	0.0178942
							RP11-229E13.2	0.755236	83.8652	111.045	0.0417527	-2.38584	0.0179465
							RP11-231E6.1	2.48293	9.2026	3.70635	0.0419205	2.38387	0.0180404
							AC074117.10	1.44331	53.1458	36.8221	0.0422577	2.37992	0.0182292
							CTD-2245O6.1	0.603309	24.6919	40.9275	0.0422577	-2.38026	0.0182131
							CTD-3184A7.4	1.62356	107.51	66.2187	0.0423731	2.37843	0.0183009
							RP13-131K19.1	1.63335	7.38023	4.51847	0.0425055	2.3768	0.0183802
							RP11-378A13.1	0.692869	42.0973	60.7579	0.0429608	-2.3723	0.0185993
							RP11-252K23.2	1.67132	7.72385	4.62141	0.0433304	2.36859	0.0187817
							RP11-774O3.3	0.566975	137.237	242.051	0.043342	-2.36803	0.0188092
							RP11-352B15.1	6.42478	9.06504	1.41095	0.0436397	2.36497	0.018961
							RP11-219F10.1	2.45087	3.51241	1.43313	0.0437243	2.36378	0.0190204
							AC011526.1	0.404677	130.675	322.913	0.0438503	-2.36223	0.0190979
							AC079922.3	1.51385	29.0048	19.1597	0.0443368	2.35757	0.0193328
							RP11-472B18.2	0.664236	175.533	264.263	0.0445384	-2.35539	0.0194437
							AC004471.9	1.62344	5.38229	3.31536	0.0445656	2.3547	0.0194787
							U73167.7	0.581835	6.62085	11.3792	0.0446184	-2.3538	0.0195249
							RP11-888D10.3	0.600304	3.92565	6.53944	0.0453148	-2.34742	0.0198531
							AGBL5-IT1	0.586519	5.68732	9.69674	0.0460431	-2.34086	0.020196
							RP11-353B9.1	0.566989	31.2812	55.1708	0.0467736	-2.33436	0.0205407
							LINC00476	0.731518	61.0308	83.4303	0.0469843	-2.33188	0.0206737
							RP11-1029J19.4	1.94893	4.30252	2.20763	0.0469843	2.33173	0.0206818
							RP11-82L18.2	1.96501	14.941	7.60352	0.0472063	2.32946	0.020804
							AC005083.1	1.80132	33.569	18.6357	0.047817	2.32406	0.0210979
							TMEM161B-AS1	1.49672	131.308	87.7301	0.048101	2.32132	0.0212481
							AC073046.25	1.77469	6.20128	3.49429	0.0492096	2.31206	0.0217633
							RP3-522D1.1	1.76051	2.73238	1.55204	0.0494408	2.30979	0.0218912
							CTC-537E7.2	2.42614	8.12759	3.35001	0.0495053	2.30865	0.0219558
							FAM181A-AS1	2.4676	18.3445	7.43414	0.0495053	2.30838	0.021971
							RP11-667K14.3	0.758152	27.0438	35.6707	0.0498338	-2.30536	0.0221426

## Sheet: S4
	Basal	Her2E	LumA	LumB
Cluster 1 (Basal)	0	8.09401e-212	8.03414e-72	1.04206e-256
Cluster 2 (CTNNB1-Enriched)	1	1	1	1
Luminal (luminal)	1	1	4.25059e-296	6.24902e-09

## Sheet: S5
	OverallAverage	Others.Mean	Basal.Mean	foldChange	log2FoldChange	pval	padj
AC018730.1	14.3390813901663	0.685696267195257	34.5531840397599	50.3913841927342	5.65510518089469	0.00192643392564362	0.0335130082019624
RP11-215P8.4	4.12740498896277	1.49508782084786	8.02460183526276	5.3673113534642	2.42419958013073	0.000171333852922732	0.0048901859021503
RP11-291B21.2	8.94837284367978	3.42399317000184	17.1273245683458	5.00214916267973	2.32254807892027	0.000284177933690895	0.00762149430495998
CTD-2008P7.8	17.3905566107373	6.69111935257105	33.2312819020483	4.96647573462866	2.31222246270616	0.000817023434567001	0.0164340859598842
RP11-1038A11.3	3.8785596381828	1.54390383274603	7.33506303843983	4.75098440904409	2.24822647237038	0.000137263560565833	0.00420723707067658
RP11-13K12.5	12.8528648282021	5.45086479551157	23.8116700714064	4.3684206019958	2.12711176907839	0.000350628636679192	0.00879303762892884
AC096579.13	104.361460672219	44.5721174200281	192.880748084553	4.32738580191131	2.11349574791309	0.00216236065180373	0.0359958484364913
CECR7	20.2449500081569	8.7970923407576	37.193726294956	4.2279567900674	2.07996063237953	0.000163544214319551	0.00478490724016747
HOTAIR	19.0989743737782	8.57496594284972	34.6799738689191	4.04432788422176	2.01589996503644	0.000655872776650527	0.0139174761726612
MRPL23-AS1	11.3602225370833	5.59636360251038	19.8937279726849	3.55475973072248	1.82975205013735	0.00063222244584655	0.0137098038313909
CTD-2377D24.8	5.07059912857355	2.51126642571159	8.85974105229125	3.52799725333036	1.81884943770716	0.00211129731813939	0.0358079119154608
RP11-44K6.2	3.09701191110633	1.54664619799179	5.39235855130187	3.48648485885361	1.80177321628576	0.000919138202759018	0.0181107741788537
RP11-325F22.2	14.8612363268858	7.53543684680864	25.7072251675196	3.41151093030618	1.77041083862722	9.22502259148844e-05	0.00296891977069403
HOXC-AS1	5.10085773868692	2.59939303308611	8.80432496516084	3.38706954011797	1.76003760719033	0.000154931626378359	0.00460266108517864
CTD-2377D24.6	38.9785809659995	19.9113211325583	67.2080305895357	3.37536771880192	1.75504468059125	0.00052962616806828	0.0123217847052994
AC103563.8	1.61492484897439	0.895315826397417	2.68032002525718	2.99371455996962	1.58193667211522	0.00221368035521572	0.0365351860335176
RP11-431I8.1	7.35453424479837	4.17936755952766	12.0554303762381	2.88451068362137	1.5283266068481	0.000211523203790856	0.00575283530310061
RP11-798M19.3	1.12715295931478	0.658823789389709	1.82052341868436	2.76329338436727	1.46638874409088	0.00105838929461372	0.0198422303679523
RP11-178A10.1	37.6430981941657	22.1202040598919	60.6250453539996	2.74070913585848	1.45454922691569	6.35201825381616e-05	0.00223013586329437
RP11-357H14.20	8.17403575914922	4.92106362711432	12.9901243702139	2.63969851936891	1.40037316842918	0.00314396208384336	0.0485679262712123
RP11-190J1.3	1.60442092255064	0.980813880827584	2.52768329601076	2.57712838839308	1.36576441173541	0.00135499266816919	0.0237862803839519
RP11-466C23.4	1.71421945841075	1.09233352948697	2.63493369084337	2.41220618036042	1.27035322509489	0.000638986196180828	0.0137098038313909
RP11-923I11.6	18.739252603587	12.1216267038294	28.5367766629684	2.35420355371554	1.23523906686737	0.000595812934026298	0.0132243077655722
RP11-94L15.2	273.029784903944	176.745895616516	415.579958654162	2.35128491784524	1.2334493687046	8.25511433634735e-05	0.0027966010146468
RP11-109J4.1	74.3666724803773	48.2799980679698	112.988502129916	2.34027561415491	1.22667844594513	0.00124151815323385	0.022197884758283
CTB-175P5.4	53.2601682308717	34.9702586667981	80.3387356374223	2.29734462083629	1.19996728922731	4.6298906469892e-05	0.0016868526111955
RP11-80H8.4	5.94613070039993	4.03229917432074	8.77959555719249	2.17731749992768	1.12255179896954	0.00276593026679742	0.0441405896296348
RP4-616B8.4	3.35187125172517	2.29874817010948	4.91104048944191	2.13639778088785	1.09518029079197	0.00122752488040377	0.0221528088229877
DNM3OS	10.5628006517531	7.24603586011206	15.4733355380787	2.13542077858822	1.09452037681034	0.000609331142283383	0.0133706640426047
CTD-3199J23.4	14.0167016803293	9.84703677766144	20.1899717959674	2.05036014913334	1.03587734374681	0.000414983292138292	0.00989299675455608
CTD-2510F5.4	24.364180315798	17.1634468344195	35.0250065090078	2.04067439640206	1.02904600884309	0.000555699971859711	0.0127744838769179
RP11-558F24.4	18.5956919301451	13.1213609190824	26.7005456348353	2.03489148720882	1.02495186326805	0.000474895025106135	0.011183198700975
RP11-247A12.2	10.9792294643116	7.81765955074296	15.6599953103743	2.00315647013383	1.00227511704152	0.00097127282165991	0.0189447254406594
RP11-163N6.2	41.0763091159545	51.8803790408573	25.0806731232413	0.483432727110369	-1.04861295185912	0.00128701790601552	0.0228002896928071
RP1-159A19.4	4.1740913523283	5.28562096765593	2.52845010366142	0.478363870420079	-1.06381966424375	0.0023689922338917	0.0381210333637073
RP11-269C23.3	32.9130892983972	41.6968852444676	19.9085082873319	0.477457924509443	-1.06655449216023	0.000591315654112875	0.0132243077655722
CTB-179K24.3	8.73908424634351	11.1645905028066	5.1480749835281	0.461107371760207	-1.11682536447285	0.00203078617078385	0.0350129294266393
RP11-546K22.1	14.2548188410341	18.2285048233169	8.37169933479715	0.459264180794934	-1.12260382647034	0.00230828026289785	0.0374562116609726
RP11-27G24.1	4.21101698895352	5.40246939017863	2.44704849882803	0.452949997879973	-1.14257629802021	0.00213252712080683	0.0358079119154608
LINC00240	50.8860845023986	65.2959493505213	29.5519988830999	0.452585484659379	-1.14373777971636	0.000815231184043663	0.0164340859598842
RP11-401P9.4	688.33223480721	885.431130249328	396.523480516282	0.447830968405894	-1.15897379800371	0.00107244350278763	0.0199123884988742
LA16C-380A1.1	9.40496542124551	12.2029010955734	5.26256715016269	0.431255412868313	-1.21338553012249	0.000342088768949578	0.00869175543212677
RP11-624M8.1	40.3394374204789	52.4086145264739	22.4707856012135	0.428761298199602	-1.22175340694471	0.000210580753813479	0.00575283530310061
RP11-382A18.2	8.34231209452504	10.8414469517459	4.64229425396428	0.428198770387995	-1.22364744198899	0.00103957298591272	0.0198422303679523
RP11-506H20.1	17.420399026478	22.6671034980508	9.65255084778588	0.425839624750287	-1.23161789481308	0.000373554044411539	0.00924785717639336
RP1-167F1.2	6.85661554461841	8.94632429260914	3.76276103460616	0.42059296215259	-1.24950338545606	0.00105611444355513	0.0198422303679523
RP11-60L3.1	130.405005556666	171.047945636584	70.2323410227602	0.410600318883566	-1.28419334700354	0.000337520592098476	0.00869003017789543
RP11-248C1.2	102.82100649685	134.966511309654	55.2289604103608	0.409204919608901	-1.28910460510055	0.000197581997717092	0.00552943242886529
RP11-128M1.1	55.2190829114752	72.4951973675483	29.6414589115748	0.40887479430249	-1.29026896637289	0.000152831733911315	0.00460266108517864
RP11-480G7.1	25.1983011761579	33.1569197923448	13.4154112768682	0.404603665264634	-1.30541870570012	0.000916500959666305	0.0181107741788537
RP11-124N19.3	30.8189520601795	40.6270526643527	16.2978680488063	0.401158021071672	-1.31775745095219	0.000740618386565092	0.0153777860694322
LA16C-329F2.1	14.7070236556008	19.4003984763411	7.75839080411516	0.399908837623957	-1.32225693113023	0.000318734615355793	0.00831725057097346
RP11-627G23.1	178.065667882054	235.428778562013	93.1384650571781	0.39561206419225	-1.33784167312566	6.06488803758763e-05	0.00216875903714476
RP4-625H18.2	25.2096650718431	33.4251823434678	13.0464317086586	0.39031744313605	-1.35728015718465	0.000402224284311481	0.00970868866256837
RP11-519G16.5	285.21503032126	379.731553606099	145.281476367083	0.382589950683387	-1.3861291153216	9.15968101932067e-05	0.00296891977069403
RP11-5N23.3	4.49144452326961	5.99463216027444	2.26594594380791	0.377995827471117	-1.40355778562607	0.000172207478687841	0.0048901859021503
LINC00488	26.5112672186884	35.5309180808331	13.1574984097988	0.370311242165637	-1.43318974637588	0.00103496035707689	0.0198422303679523
RP11-231E6.1	14.5765205254375	19.5644727466271	7.19176009406588	0.367592839694887	-1.44381943010287	0.000127531918055454	0.00397200215750131
FAM181A-AS1	29.882406805545	40.1671083690957	14.6557057893789	0.364868330941515	-1.45455215847954	3.69395408428167e-05	0.00139863241897018
CTD-3001H11.1	3.94942715845275	5.37493383944695	1.83893674763017	0.34213197828299	-1.54737513911783	0.000398252709257851	0.00970868866256837
AC068134.6	13.1286881940778	17.8733595330564	6.10410984805764	0.341520005613283	-1.54995800347678	7.75619398997554e-05	0.00267450189190049
LINC00645	129.902994319236	176.904782072039	60.3159319319697	0.340951393317383	-1.55236201434254	0.00108816537901757	0.0200118794941231
RP3-454G6.2	49.6295110250936	67.7193720644746	22.8471193563996	0.337379374023834	-1.56755631895933	9.45228607486936e-06	0.000414826463876653
RP11-703H8.7	9.95143928162546	13.6113761185249	4.53283149712492	0.333017871055358	-1.58632849479463	0.000717623923359481	0.0150623021305126
RP11-483P21.2	16.5440575854445	22.7504323905566	7.35539878307091	0.32330808737174	-1.62901849875905	1.21616678802832e-05	0.000521870681707262
RP11-167N4.2	8.2426995271272	11.3514306861926	3.64016248643297	0.320678739716987	-1.64079938539092	3.17955495971788e-05	0.00127910846400317
BACE2-IT1	3.54627150425946	4.88681647646939	1.56156855839022	0.319547207452819	-1.64589901527346	9.79538355114013e-05	0.00310080092413961
RP11-93K22.6	3.64702134136514	5.04247256100482	1.58102862657392	0.313542336115134	-1.6732678385279	3.26617277934178e-05	0.00128713870141
LINC00621	125.294025234673	173.289837542687	54.2352901293011	0.31297444153897	-1.67588324785894	3.48122079791612e-05	0.00134444747215521
RP11-267A15.1	31.4160527757709	43.4802148902953	13.5548257490724	0.311746981547182	-1.68155250348677	0.00284402140237234	0.045014797770336
RP11-473M20.11	13.6265275616063	18.9160082991019	5.79534828791144	0.306372686894337	-1.70664040806344	2.90824359092053e-06	0.000136971179855306
RP11-23J9.4	2.75151534416131	3.82044611497963	1.16894251463807	0.305970161456996	-1.70853712829947	9.19447666665618e-05	0.00296891977069403
RP11-568A7.2	1.91328813077919	2.66187335063071	0.804993129960054	0.302416014559565	-1.72539355481941	0.000291575411116594	0.00771276875159099
AC007277.3	19.5296531821511	27.3321199817021	7.97794908930918	0.291889143419908	-1.77650754292193	3.41734479966335e-06	0.000157116495432141
RP11-59J5.1	7.48497724368072	10.481838569489	3.04806567040605	0.290794945008835	-1.78192590428897	0.000582297709562033	0.0132243077655722
RP11-539I5.2	8.44250815168332	11.9232841910495	3.28915141807627	0.275859517006678	-1.85799434134586	2.52603231759741e-06	0.000121944210132015
RP11-7O14.1	12.2340506292552	17.456354000379	4.50232875512374	0.25791919406687	-1.95500895396385	2.35979613096307e-06	0.000119914903391834
RP11-404P21.3	4.4050127610719	6.3063504209277	1.59004531661006	0.252133993590567	-1.98773745436504	0.0030800238844481	0.0479639203295909
RP11-680C21.1	25.2899402867131	36.8973461945197	8.10494972190856	0.219662131774463	-2.18664191429337	1.37681834494995e-05	0.000565667281723052
KCNMB2-IT1	3.92556238283032	5.85816346098714	1.06430883854619	0.181679607548343	-2.46053160013608	1.29302231000035e-05	0.000542788278393626
RP11-66H6.3	5.46299743002777	8.19775070210308	1.41414193630588	0.172503652244888	-2.53530118795418	3.85935170882118e-05	0.00143315541341033
RP11-1008C21.1	35.5456674246058	54.8081764223752	7.02714760972638	0.128213490548786	-2.96338002541225	2.45415153293521e-06	0.000121511964361485
RP11-394B2.6	4.83875408700635	7.514577217882	0.877145815320327	0.116725903518968	-3.09880333905698	4.81370261309303e-06	0.000216168831299596

## Sheet: S6
Upstream Regulator	Fold Change	Molecule Type	Predicted Activation State	Activation z-score	p-value of overlap	Target molecules in dataset
EZH2	-0,431	transcription regulator		0,900	3,92E-06	ALOX5AP,AXIN2,BMP4,C3,CXCL1,DKK1,DNAH2,HOXA9,IL11,IL6,KIAA1199,LCN2,NKD1,PLA2G4A,PTGS2,SAA2
NEUROG1		transcription regulator		1,155	1,29E-05	BEX1,C3,CXCL1,F2RL2,HAS2,IL6,INHBA,KIAA1199,LIX1,SCG2,SPOCK1,TACR1
IL1B	0,086	cytokine		-0,595	2,06E-05	C3,CALCA,CCL11,CHI3L1,CXCL1,CXCL5,CXCL9,IFNG,IL6,ITGAM,LBP,MMP3,MUC4,MUC5AC,ORM1,PLA2G2A,PTGS2,PTX3,SEMA3A,TACR1,TLR4,TNFAIP6
ESR1	0,338	ligand-dependent nuclear receptor		0,065	7,83E-05	BMP2,BMP4,C3,DUSP9,FOXA1,FST,GATA3,HAMP,HOXC6,IL1A,IL6,KLK5,KRT13,MUC5AC,ODF3B,PCP4,PTGS2,PTX3,SLC7A2,TFF1,TFF2,TNFAIP6,TNFRSF11B
NFkB (complex)		complex		-1,293	1,04E-04	AMPH,BMP2,C3,CAMP,CCL22,CCL8,CXCL1,CXCL9,FABP6,HAS2,HMOX1,IFNG,IL6,KIT,LCN2,MMP3,PTGS2,SPIB,TAC1,TACR1,TRIB3,TWIST1
IL17A		cytokine		-0,796	1,08E-04	CAMP,CCL11,CCL22,CXCL1,CXCL5,IL6,MMP3,PTGS2
IL22		cytokine		1,342	1,78E-04	CALML5,HP,IFNG,MUC4,MUC5B
PCDH11X/PCDH11Y		other		-0,896	2,56E-04	AXIN2,BMP4,CHGA,PTGS2,SFRP2,WNT7B
NCOR1	-0,049	transcription regulator			3,86E-04	HAS2,HOXC6,PLA2G2A,PTGS2,TFF1
KMT2D	0,059	transcription regulator		-1,698	5,64E-04	DKK1,GPR64,HOXC6,MEOX1,TFF1,TNNT2
NMNAT1	0,076	enzyme		-1,976	7,03E-04	NELL2,PEG10,TGFB2,TMSB15A
RELA	-0,037	transcription regulator		-0,670	8,04E-04	ANKRD1,CXCL1,CXCL5,CXCL9,HAS2,IL1A,IL6,KIT,MYB,PI3,PTGS2,PTX3,SAA2,TAC1,TWIST1
ANG	0,431	enzyme			8,63E-04	CCL8,CXCL9,IL6
ALOX15	2,410	enzyme			8,63E-04	ALOX15,HMOX1,MUC5AC
IL18RAP		transmembrane receptor			8,63E-04	IL1A,IL6,PTGS2
S100A7	-1,820	other			8,63E-04	CXCL1,IL11,IL1A
Nr1h		group		0,440	9,83E-04	C3,CXCL1,IL6,PTGS2,TLR4
ZNF217	-0,124	transcription regulator	Activated	2,828	6,48E-05	AGR2,CCNE2,COL8A1,EPHX4,GAD1,HOXC6,LMO3,LYPD1,NMU,SEMA3A,ST3GAL6,VSNL1
IL1A	-1,322	cytokine	Inhibited	-2,038	1,31E-06	CCL8,CXCL1,CXCL5,HSD11B1,IL11,IL1A,IL6,LCN2,PI3,PTGS2,PTX3,S100A7,TAC1,TNFRSF11B,TNFSF11
NAMPT	-0,531	cytokine	Inhibited	-2,368	9,82E-05	IL6,MMP3,NELL2,PEG10,TGFB2,TMSB15A
CTNNB1	-0,037	transcription regulator	Inhibited	-2,216	1,29E-04	AXIN2,BMP4,CDH2,CHGA,CST4,CTHRC1,CYP24A1,DEFA5,FGF18,GAD1,GATA3,GPR64,MSX2,QPCT,SCGB2A2,SLC6A2,TMSB15A
Cg		complex	Inhibited	-2,421	3,82E-04	BMP2,CCNE2,CDH2,ESM1,FST,HAS2,HMGA2,IL11,PKIA,PTGS2,PTX3,SLC4A4,TMEM158
IL1		group	Inhibited	-2,213	5,40E-04	IL6,MMP3,PTGS2,TNFRSF11B,TNFSF11
CEBPA	-0,189	transcription regulator	Inhibited	-2,137	6,96E-04	AKAP12,ALOX5AP,C3,CA2,CAMP,CHI3L1,EEF1A2,GAL,GGH,HMOX1,ITGAM,PTGS2,PTX3,SERPINI1

## Sheet: S7
Upstream Regulator	Fold Change	Molecule Type	Predicted Activation State	Activation z-score	p-value of overlap	Target molecules in dataset
CTNNB1	-0,265	transcription regulator			1,19E-13	APOD,AXIN2,BMP4,CDKN2A,CHGA,CST4,CTNNA2,DBH,DPEP1,EDN3,EPHB3,FGF9,GAD1,GPR64,IHH,MMP1,MSX1,MSX2,MUC6,QPCT,SCGB2A2,SERPINA3,SLC6A2,TSPAN8,WNT6
TCF		group			2,85E-13	APOD,BMP4,CST4,CTNNA2,DBH,DPEP1,EDN3,EPHB3,FGF9,GAD1,GPR64,IHH,MSX2,MUC6,QPCT,SCGB2A2,SERPINA3,SLC6A2,TSPAN8
KRT14	-0,879	other			8,17E-07	CXCL1,CXCL14,GJB4,KLK10,KLK5,KLK6,KLK7,KRT17,MMP1
PRKD1	0,056	kinase			9,48E-05	MMP1,MMP3,PTGS2
ESR1	0,418	ligand-dependent nuclear receptor		-0,409	1,32E-04	ADORA1,ASS1,BMP2,BMP4,CDKN2A,CYP1B1,DUSP9,FOXA1,IL6,KISS1,KLK5,KRT13,MMP1,MUC5AC,PCP4,PTGS2,S100P
ALOX15	-2,633	enzyme			2,32E-04	ALOX15,HMOX1,MUC5AC
SND1	0,140	enzyme			2,78E-04	EMP1,KISS1,PTGS2,QPCT,SLCO4A1
IL22		cytokine		1,000	4,05E-04	CALML5,HP,MUC4,SERPINA3
PRKCA	0,100	kinase			4,35E-04	CST1,CST2,CST4,MMP1,MMP3,MUC5AC,PTGS2
TNFRSF12A	-0,283	transmembrane receptor			4,54E-04	IL6,MMP1,MMP3
IL1B	-0,236	cytokine		-1,924	7,47E-04	CALCA,CXCL1,GSTA1,IL1RN,IL6,LBP,MMP1,MMP3,MUC4,MUC5AC,ORM1,PTGS2,SERPINA3,TACR1
PRKCI	-0,338	kinase			8,38E-04	HMOX1,PTGS2
MMP1	-1,051	peptidase			8,38E-04	MMP1,TACR1
PDCD4	0,206	other			1,22E-03	IL6,MMP3,PTGS2
SMAD2	-0,036	transcription regulator			1,23E-03	CDX2,FGF8,GSC,SOX2
FOSL1	-0,246	transcription regulator			1,23E-03	CDKN2A,IL6,MMP1,MMP10
SP1	-0,266	transcription regulator		-0,849	1,57E-03	ADRA1B,ALOX15B,BMP4,CAMP,CBS,CDKN2A,DBH,HMOX1,IGF2,IRF4,KISS1,MUC4,MUC5AC,PADI1,PTGS2
PI3K (family)		group		0,831	1,60E-03	AKR1B10,CDX2,CLDN2,HMOX1,IL6,PTGS2
NEUROG1		transcription regulator		0,378	1,69E-03	ASS1,CXCL1,FGF9,IL6,ITGB3,SCG2,TACR1

## Sheet: S8
Upstream Regulator	Fold Change	Molecule Type	Predicted Activation State	Activation z-score	p-value of overlap	Target molecules in dataset
IL22		cytokine	Inhibited	-2,449	9,59E-06	CALML5,HP,IFNG,MUC4,MUC5B,SERPINA3
mir-34		microRNA	Inhibited	-2,000	2,60E-02	CCNE2,CPLX2,EMP1,KCNH2
ZNF217	0,308	transcription regulator	Inhibited	-2,000	8,84E-02	CCNE2,EPHX4,GAD1,HOXC6,LMO3,VSNL1
COL18A1	-0,195	other	Inhibited	-2,000	3,33E-01	EPHB1,IL6,ITGB3,MMP1
IL1A	0,950	cytokine	Activated	2,203	1,65E-07	CCL8,CXCL2,CXCL5,HSD11B1,IL11,IL6,LOX,MMP1,PDCD1LG2,PI3,PTX3,RHCG,S100A7,SERPINA3,TAC1,TNFRSF11B
Cg		complex	Activated	2,575	3,37E-03	BMP2,CCNE2,EMP1,FST,HMGA2,IL11,ITGB3,MCM10,MMP1,PKIA,PTX3
P38 MAPK		group	Activated	2,158	4,87E-03	CCL8,CCNE1,CXCL9,FST,HMOX1,IL6,ITGB3,MAL,MMP1,MMP3,MUC5AC,RRAD
PPRC1	0,078	transcription regulator	Activated	2,000	1,36E-01	AADAC,DUSP5,EPHB1,SPINK1

## Sheet: S9
	Basal(n=77)	CTNNB1-Enriched(n=62)	Luminal(n=52)	pvalue		Basal(%)	CTNNB1-Enriched(%)	Luminal(%)
CTNNB1_Mutated	19	43	8	3.54813e-10	CTNNB1	0.246753	0.693548	0.153846
TP53_Mutated	23	1	3	8.7233e-07	TP53	0.298701	0.016129	0.0576923
KRAS_Mutated	28	4	15	6.09152e-05	KRAS	0.363636	0.0645161	0.288462
RB1_Mutated	17	1	2	6.7259e-05	RB1	0.220779	0.016129	0.0384615
MLL3_Mutated	18	3	3	0.00147624	MLL3	0.233766	0.0483871	0.0576923
ATM_Mutated	19	4	3	0.00165032	ATM	0.246753	0.0645161	0.0576923
PTEN_Mutated	51	52	47	0.00235546	PTEN	0.662338	0.83871	0.903846
KDM6A_Mutated	9	1	0	0.00422339	KDM6A	0.116883	0.016129	0
MSH6_Mutated	12	2	1	0.0068365	MSH6	0.155844	0.0322581	0.0192308
MLL2_Mutated	20	4	7	0.00725152	MLL2	0.25974	0.0645161	0.134615
MLL_Mutated	12	1	5	0.0119437	MLL	0.155844	0.016129	0.0961538
STAG2_Mutated	11	1	6	0.0204187	STAG2	0.142857	0.016129	0.115385
FGFR4_Mutated	9	1	1	0.0209863	FGFR4	0.116883	0.016129	0.0192308
PMS2_Mutated	8	2	0	0.0216503	PMS2	0.103896	0.0322581	0
FBXW7_Mutated	15	3	6	0.0329173	FBXW7	0.194805	0.0483871	0.115385
BRCA2_Mutated	15	4	4	0.0415696	BRCA2	0.194805	0.0645161	0.0769231

## Sheet: S10
	Basal(n=77)	CTNNB1-Enriched(n=62)	Luminal(n=52)	pvalue		Basal(n=77)	CTNNB1-Enriched(n=62)	Luminal(n=52)
SOX2_Gain	16	2	0	2.19716e-05	SOX2_Gain	0.207792	0.0322581	0
TP63_Gain	15	2	0	6.32747e-05	TP63_Gain	0.194805	0.0322581	0
FGF12_Gain	15	2	0	6.32747e-05	FGF12_Gain	0.194805	0.0322581	0
PTEN_Loss	9	0	1	0.00210516	PTEN_Loss	0.116883	0	0.0192308
STK11_Loss	9	1	0	0.00422339	STK11_Loss	0.116883	0.016129	0
FGF8_Gain	8	19	9	0.0104059	FGF8_Gain	0.103896	0.306452	0.173077
CDKN2A_Loss	7	0	1	0.0160396	CDKN2A_Loss	0.0909091	0	0.0192308
RB1_Loss	8	2	0	0.0216503	RB1_Loss	0.103896	0.0322581	0
WWOX_Loss	12	9	1	0.0227568	WWOX_Loss	0.155844	0.145161	0.0192308
MYC_Gain	20	12	4	0.0266705	MYC_Gain	0.25974	0.193548	0.0769231
PPARG_Gain	7	2	0	0.0489611	PPARG_Gain	0.0909091	0.0322581	0

[truncated: 1 more sheets: S11]
